# Supplementary material for: Public Healthcare Procurement Strategies in Response to the COVID-19 Pandemic: A Scoping Review
Source: Int J Health Policy Manag. 2025 Aug 10;14:8556. doi: 10.34172/ijhpm.8556 (PMC12573135; doi:10.34172/ijhpm.8556)
Supplement: Supplementary file 2 — Extraction Chart and Public Procurement Ecosystem Mapping. [file ijhpm-14-8556-s002.xlsx]

## Sheet: Cover page
Article title: Public Healthcare Procurement Strategies in Response to the COVID-19 Pandemic: A Scoping Review
Journal name: International Journal of Health Policy and Management (IJHPM)
Authors’ information:
Pierre-André Hudon1*, Matthew T. Haren1,2,6, Jean-Baptiste Gartner1,2,3,4,5,6, Frédéric Bergeron7, André Côté1,2,3,4,5,6
1Département de management, Faculté des sciences de l’administration, Université Laval, Québec, QC, Canada
2Centre de recherche en gestion des services de santé, Université Laval, Québec, QC, Canada.
3Centre de recherche de l’Institut de Cardio-Pneumologie de Québec, Université Laval, Québec, QC, Canada.
4Centre de recherche du CHU de Québec, Université Laval, Québec, QC, Canada.
5Centre de recherche du CIUSSS de Chaudière-Appalaches, Québec, QC, Canada.
6VITAM, Centre de recherche en santé durable, Université Laval, Québec, QC, Canada.
7Bibliothèque-Direction des services-conseils, Université Laval, Québec, QC, Canada.
*Corresponding author: pierre-andre.hudon@fsa.ulaval.ca
Supplementary file 2: Extraction chart and public procurement ecosystem mapping

## Sheet: Extraction Chart
AUTHOR, YEAR AND LOCATION					SETTING			RESEARCH QUESTION/OBJECTIVE	HYPOTHESIS	METHOD	FINDINGS	GOVERNMENT ACTIONS IDENTIFIED					CONCLUSIONS AND LIMITS	READER'S COMMENTS	Governmental framework/ environment (Context)							Public procurement system (System)				Public procurement process and methods (Process)									Other
Article ID	Author(s)	Year	Journal	DOI	Geographical Location	Level of Governments (Central, Federal, Provincial, State, Local, etc.)	Empirical Topic of Research (Procurement of PPE, Transportation Sector, etc.)					Hyp. 1) In the very short term, exceptions to the standard public procurement procedures aimed at speeding up purchases.	Hyp. 2) In the short term, strategic actions where governments play active roles of “brokers” and logistical facilitators.	Hyp. 3) In the medium and long term, explicit requests and support to national industries to manufacture certain equipment locally in order to achieve self-sufficiency.	Hyp. 4) In the long term, legislative and organizational changes aimed at stabilizing collective learning generated by the successful responses to the crisis.	Other, please specify			Governmental framework (C1)	Economic or market conditions (C2)	Legal environment (C3)	Political environment (C4)	Social environment (C5)	International trade agreement (C6)	Other (C99)	Procurement organisational structure (S1)	Procurement workforce (S2)	Procurement laws and regulations (S3)	Other (S99)	Internal customer related (P1)	Determining specifications (P2)	Selecting supplier (P3)	Contracting (P4)	Ordering (P5)	Expending and evaluation (P6)	Follow-up and evaluation (P7)	Supplier related (P8)	Other (P99)	Other - outside of usual public procurement (O)
1	Sonu Bhaskar, Jeremy Tan, Marcel L. A. M. Bogers , Timo Minssen Hishamuddin Badaruddin Simon Israeli-Korn and Henry Chesbrough.	2020	HYPOTHESIS AND THEORY, November 2020, Volume 8.	https://doi.org/10.3389/fpubh.2020.562882	Global (Worldwide). Authors are located in Australia, Netherlands, USA, Israel & Italy.	Government (Plus Public-Private Partnership).	Global Supply Chain (frontline medical devices and personal protective equipment, etc.) combined with public health strategies and/or interventions.	Much more coordination, integration, and management of global supply chains is needed to mitigate the impact of the pandemics. The objective of this article is the pressing need to revisit the governance and resilience of the supply chains that amplified the crisis at pandemic scale. - Aspects of integration and implementation of national public health policies would also need to be considered. -…	- The current “lean” based approaches of the healthcare supply chain model are not appropriate for healthcare and may compromise the economic, global health and national security in crisis such as COVID-19. A new governance system that supports intervention by public-health authorities during critical emergencies is central to our recommendation, both in the face of the current crisis and to be b…	No specific method! The authors propose a supply-chain integration framework (organizational and governance framework), that is built around strong governance, minimal bureaucracy and uses technology (e.g., blockchain) as a connector for direct linkages between supply chain stakeholders (buyer and suppliers), that could potentially address the gaps, reduce inefficiencies and build resilient syste…	The new proposed supply chain model will optimize inventory and product recall, streamline processes, smoothen procurement and liaison with the suppliers especially the international manufacturers and will provide leadership and accountability in public health crises such as pandemics. It will leverage blockchain technology as connectors between the stakeholders to automate tasks connecting the s…	Learn lessons from the current COVID-19 crisis to improve global fast track emergency procedures and global stockpiles with several suppliers on a more sustainable level.	Ensuring all parts of the “ecosystem” are involved and engaged is important to enabling open innovation across organizational and regional boundaries. There needs to be a connection with how much utilization is so that supply can stay ahead of the curve. This can be done through logistics tracking enabled via artificial intelligence.	Existing manufacturers have expedited the manufacturing process to meet the demands along with many other non-ventilator manufacturers such as Tesla, General Motors, Ford, Dyson and Rolls-Royce, exploring ways to repurpose their existing facilities to manufacture ventilators.	The processes that lead to these solutions should be characterized by more effective interdisciplinary collaboration, evidence-informed decision-making, proportionality, flexibility, precautionary approaches combined with established practices, improved regulatory frameworks and ethical decision-making.	A robust global supply chain combined with public health strategies and/or interventions such as masks, healthcare worker protection, quarantine, contact tracing, massive testing and travel restrictions could limit rapid COVID-19 spread and build the capacity of our institutions to respond to future pandemics. The army of user contributors should also be crowdsourced and mobilized for this effort.	A scaled open innovation approach, that can provide the buffer to the system should an acute and prolonged need emerge, should be part of future global supply chain systems. This would ensure continued provision of essential healthcare supplies and resilience of the healthcare systems. Technology such as blockchain can act as drivers to further improve the efficiency of supply chains. A robust gl…	See also Figure 1 page 3 (Flowchart of the proposed global supply chain model for healthcare supplies that harnesses blockchain technology as “connector”) for more details about the framework.			The aforementioned need for accelerated regulatory approval pathways merits considerations of significant accompanying legal implications.		Society should be willing to accept somewhat higher risks—if accompanied by transparency and robust informed consents—during this crisis period in return for faster availability of crisis relevant products.			Regional stockpiling infrastructure and framework should be considered and actively pursued for Asia, Middle East, North and South America, Africa and Asia-Pacific regions and that the public-private partnership models be explored.		Normal regulatory processes must be accelerated tremendously to get PPEs from this supply chain to those who need it most urgently.											The new proposed supply chain model will optimize inventory and product recall, streamline processes, smoothen procurement and liaison with the suppliers especially the international manufacturers and will provide leadership and accountability in public health crises such as pandemics. It will leverage blockchain technology as connectors between the stakeholders to automate tasks connecting the s…
2	Veronica Vecchi, Niccolò Cusumano, and Eric J. Boyer.	2020	American Review of Public Administration , Vol. 50(6-7) 642–649.	https://doi.org/10.1177/0275074020942061	Italy and USA.	Italian health care authorities (National, Regional and Local) and U.S. procurement officials	Contracting challenges (Medical supplies procurment or acquisition)	This article sheds light on the main challenges faced by two of the countries most affected by COVID-19, Italy and the United States, which are characterized by opposite health care systems; In fact, the comparison of experiences and contracting practices across Italy and the United States reveals common challenges involved in contracting for medical supplies during a global crisis.	(a) the need to recognize the strategic role of procurement, (b) empowering procurement officials, (c) formalized coordinative mechanisms cannot ensure effectiveness without trust among different governance levels, (d) the ability to identify reliable and proactive suppliers of personal protective equipment, (e) the importance of stimulating the economic market to diversify the production of need…	30 in-depth interviews with members of the leading medical supply companies and procurement officials in Italy (consulted in two waves in the first 45 days of the pandemic in Italy; see Appendix A); a focus group with representatives of regional centralized public purchasing bodies and one representative of Italian national purchasing agency, Consip (see Appendix B); U.S. federal contracting data…	The empirical findings, while drawing from preliminary observations in the crisis, offer evidence-based solutions and promising practices to provide guidance to procurement officials from a variety of public-sector backgrounds; The central findings suggest the potential for a strategic approach to public procurement, and more collaborative, partnership-based approaches for mitigating supply-relat…	For the procurement process to be strategic, it requires a change of status of the purchasing function that shall be equipped with the right skills and have access to adequate resources to better assess health organizations needs and market offering.	Strategic approach to public procurement, and more collaborative, partnership-based approaches for mitigating supply-related risks between business and government. A new strategic approach to procurement would also allow the achievement of business resilience and innovation, and encourage the creation of a local production base without being protectionist; in doing this, public procurement could …	To accelerate domestic production, U.S. officials have faced similar challenges as their Italian counterparts in waiving regulations to remove barriers to entry for new firms to produce these products and for other suppliers to make the transition; Suppliers entering the market for providing N95 masks also often require a 3-month approval process to begin their operations. Those requirements have…	Design a resilience-oriented procurement strategy, based on the selection of reliable providers, the creation of a portfolio of providers to be activated in case of emergency, and the use of contracts to allow flexibility and outcome assurance.		The extraordinary COVID-19 outbreak faced by governments around the world sheds light on a number of important strategies for improving public procurement in times of disaster. It also reveals the need for more innovative thinking about government acquisition, including an enhanced focus on a strategic role for procurement and the value of public–private partnerships—twin goals that can be priori…	Check alsoTable 1 p. 643 - Conventional procurement versus Strategic procurement.		Transitioning domestic industry to the production of medical supplies required government assumption of risk.							For the procurement process to be strategic, it requires a change of status of the purchasing function that shall be equipped with the right skills and have access to adequate resources to better assess health organizations needs and market offering.	Transitioning domestic industry to the production of medical supplies required reductions in regulatory controls and often government assumption of risk. To accelerate domestic production, U.S. officials have faced similar challenges as their Italian counterparts in waiving regulations to remove barriers to entry for new firms to produce these products and for other suppliers to make the transiti…			For the procurement process to be strategic, it requires a change of status of the purchasing function that shall be equipped with the right skills and have access to adequate resources to better assess health organizations needs and market offering.	For the procurement process to be strategic, it requires a change of status of the purchasing function that shall be equipped with the right skills and have access to adequate resources to better assess health organizations needs and market offering. Design a resilience-oriented procurement strategy, based on the selection of reliable providers, the creation of a portfolio of providers to be acti…	Competition between national and subnational authorities drives up contract prices, and often results in federal/national authorities outbidding subnational entities. Design a resilience-oriented procurement strategy, based on the selection of reliable providers, the creation of a portfolio of providers to be activated in case of emergency, and the use of contracts to allow flexibility and outcom…
3	Gary Gereffi	2020	Journal of International Business Policy (2020) 3, 287–30.	https://doi.org/10.1057/s42214-020-00062-w	USA.	Central/fedreal governement (Trump administration; national policymakers and other stakeholders) and American manufacturers.	Face mask value chain in the United States (Global Value Chain or GVC- PPE and medical devices; Face masks and N95 respirators).	Central research question concerns the interplay of policy by the federal government under the current U.S. administration and the private sector response, and whether there is evidence that vulnerabilities in the face mask GVC were a primary cause for the supply difficulties unleashed by the COVID-19 pandemic. A key question related to international business and public policy is whether these cu…	Outline the global value chain (GVC) research framework, and indicate how its focus on patterns of governance and corporate strategies in global industries provides a key context in which the options and tradeoffs for national policymakers and other stakeholders can be evaluated. Highlight the trade interdependencies for two categories of essential medical goods prior to the onset of the COVID-19…	A case study (Company 3M and others) of the face mask value chain in the United States shows misalignments between the priorities of U.S. federal government officials and the strategies of leading U.S. multinational producers of face masks, which resulted in exceptionally costly policy delays in terms of health outcomes.	On balance, the U.S. shortage of N95 respirators during the COVID-19 pandemic is more a policy failure than a market failure. The global value chain framework highlights strategic options that could lead to more resilient supply chains and diversified sourcing patterns. Our analysis of the impact of COVID-19 on medical supplies GVCs reveals the need to view PPE and other medical products from an …		Contingency plans for future crises will be essential. ‘‘Black swan’’ events are increasingly likely, but their specific features remain unknown. Thus, we need to incorporate a broader systemic and strategic perspective based on the principles of robust and resilient supply chains that combine the virtues of global reach and local responsiveness. For example, South Korea’s exemplary performance i…		Regulatory policies are crucial for all healthcare supply chains, both in the home market (such as the legal liability concern over N95 masks) and also in the transparency of international supply chains, where informal subcontracting has often compromised quality and lowered confidenc in these arrangements. However, GVC studies highlight that regulations for the same products can vary in their st…		Supply chains not only became more global in recent decades but they also became increasingly dependent on key exporting economies like China, along with the Just In Time (JIT) business model that was optimized to maintain low costs and reduced inventories. While lower inventories may be viewed as an efficient business practice when orders are steady, they make supply chains fragile and brittle i…			To prevent modern supply chains from snapping, redundancy rather than reshoring is recommended to bolster the robustness and resiliency of supply chains. Strategic options could include the following measures: (1) bolster capacity in the home country to address security concerns for products deemed essential; (4) nurture production, research and marketing partnerships with firms in related indust…	Regulatory policies are crucial for all healthcare supply chains, both in the home market (such as the legal liability concern over N95 masks) and also in the transparency of international supply chains							Regulatory policies are crucial for all healthcare supply chains, both in the home market (such as the legal liability concern over N95 masks) and also in the transparency of international supply chains				While off shore production will continue to be a significant feature for the PPE sector, regional supply chains (or near-sourcing), along with other preferred suppliers, will be an important mechanism for diversifying risk in the future.
4	S. Sian; Stewart Smyth.	2021	Accounting, Auditing & Accountability Journal © Emerald Publishing Limited.	https://doi.org/10.1108/AAAJ-08-2020-4860	UK.	Central government (cross-governmnet) and health authorities.	Government’s procurement of PPE during the early stages of the Covid-19 pandemic. Empirical case to how an account of government behaviour is established.	The aim of this paper is to examine the changed nature of public accountability during a supreme emergency and explore how legal and auditing mechanisms have come to the fore, concluding that misappropriation of public monies is not an inevitable outcome.	In circumstances of a supreme emergency where parliamentary scrutiny and competitive contract tendering are suspended, other forms of public accountability come to the fore, with civil society actors becoming more evident/imperative.	The paper explores an illustrative example, the UK government’s procurement of personal protective equipment (PPE) during the early stages of the Covid-19 pandemic. We examine the nature of public accountability drawing on literature from accounting, political science and public management.	In many cases, the government did not release contract award notices/details within the legally required time, although the guidance note states: "If you make a direct award, you should publish a contract award notice (regulation 50) within 30 days of awarding the contract."; Issues of public accountability with regard to PPE contracts arising from three main sources: (1) the non-publication of c…	In many cases, the government did not release contract award notices/details within the legally required time, although the guidance note states: "If you make a direct award, you should publish a contract award notice (regulation 50) within 30 days of awarding the contract."			Legal and administrative accountability (audit mechanisms) play a role in ensuring the transparency and account-giving elements of public accountability.		The paper relies on illustrative examples based on the Westminster model of government. The study advanced the notion of deferred accountability and identifies areas for further study, potentially in different jurisdictions. The paper contributes an empirical case to how an account of government behaviour is established. The paper also contributes to a deeper understanding of the nature and role …	Well-designed structure. Defferred accountability in public procurement practices.										Legal and administrative accountability (audit mechanisms) play a role in ensuring the transparency and account-giving elements of public accountability. This misuse of public funding was not inevitable as rules regarding disclosure and process were emphatic.			“Procurement processes were designed to enable rapid procurement, but this meant that some PPE was procured that did not meet requirements, wasting hundreds of millions of pounds”.	Issues of public accountability with regard to PPE contracts arising from three main sources: (2) conflict of interest in the fast-track award of contracts and (3) inadequate risk assessment and the mismanagement of awards.	In many cases, the government did not release contract award notices/details within the legally required time, although the guidance note states: "If you make a direct award, you should publish a contract award notice (regulation 50) within 30 days of awarding the contract." Issues of public accountability with regard to PPE contracts arising from three main sources: (1) the non-publication of co…		Issues of public accountability with regard to PPE contracts arising from three main sources: (3) inadequate risk assessment and the mismanagement of awards.	Issues of public accountability with regard to PPE contracts arising from three main sources: (3) inadequate risk assessment and the mismanagement of awards. In the face of gross mismanagement of PPE (and other) contracts and in the absence of open tendering and parliamentary scrutiny, alternative mechanisms for accountability emerged to fill the hiatus.
5	Chad Joseph Rutkowski Karen Eboch; Amelia Carr; Bertie Marie Greer.	2021	Journal of Public Procurement.	https://doi.org/10.1108/JOPP-10-2020-0076	USA.	Governemental Agency (Lucas County Emergency Agency/United Way of Greater Toledo (UWGT); Regional businesses; community leaders).	Collaborative private-public partnership (PPP), supply chain advisory committee (SCAC), to acquire PPE and other critical supplies for a donation center.	This study aims to highlight and validate the importance of strategic procurement and its value to both public and private firms. It discusses the strategies, process and framework that were created to procure the needed items under a short lead time. Q1. How was the PPP established? Q2. How was the process managed? Q3. What strategies did they use?	This study suggests that PPP procurement professionals benefit from working together. Both can learn from the limitations and benefits of collaborating.	The case study methodology was used to investigate and summarize the actions and events of the SCAC. The case presented was tracked from the initial call to action from a local emergency response organization, Lucas County Emergency Operation Center (EOC), through the first six months of the committee’s work. Data collection was completed through a triangulation of sources. All members of the SCA…	The findings of this study reveal that public firms are vulnerable in a crisis. A crisis exposes the inequities in the supply chain and the need for public and private collaboration to use innovative procurement strategies. This study offers insight into how a successful PPP was designed, operated and maintained during the global pandemic. The PPP discussed in this case study was innovative in it…	The use of innovative procurement strategies is typical in private procurement. During a crisis, supplier relationships, lead-time management and shared and transfer of knowledge must be leveraged to acquire critical items in a timely manner.	The initial goal was to look at the data to identify both short- and long-term needs and, as professionals who know procurement, to make recommendations about how to best set up the county to meet current and future emergency supply needs.	Local breweries packaged alcohol-based hand sanitizer while many fashion houses and home tailors pivoted to making masks and even gowns to donate to local hospitals, emergency services and senior care facilities as the demand for PPE greatly outpaced the traditional supply channels.	Government regulations require public procurement to use competitive bidding for accountability, cost reduction and to reduce fraud. Long-term objectives could include creating additional stockpiles as requirements continued to evolve. With changing circumstances, the intent was to form a PPP that could provide direction in the midst of a pandemic.		The PPP made it possible for local businesses in the community and government offices to acquire and distribute PPE quickly. It was during the virtual interactions of the Supply Chain Advisory Committee (SCAC) that they were successful in sourcing PPE and other critical supplies like food and hand sanitizer. The SCAC was able to locate, coordinate and distribute these critical supplies to organiz…	Role of humanitarians in supply chain management process: Humanitarians aid in solving many problems around the world. While, humanitarians with supply chain provide knowledge that is invaluable.					Local breweries packaged alcohol-based hand sanitizer while many fashion houses and home tailors pivoted to making masks and even gowns to donate to local hospitals, emergency services and senior care facilities as the demand for PPE greatly outpaced the traditional supply channels.			A crisis exposes the inequities in the supply chain and the need for public and private collaboration to use innovative procurement strategies. This study offers insight into how a successful PPP was designed, operated and maintained during the global pandemic. The PPP discussed in this case study was innovative in its proactive nature to gather supply chain expertise to anticipate as well as rea…	The initial goal was to look at the data to identify both short- and long-term needs and, as professionals who know procurement, to make recommendations about how to best set up the county to meet current and future emergency supply needs. It was during the virtual interactions of the Supply Chain Advisory Committee (SCAC) that they were successful in sourcing PPE and other critical supplies like…	Government regulations require public procurement to use competitive bidding for accountability, cost reduction and to reduce fraud.	Long-term objectives could include creating additional stockpiles as requirements continued to evolve.			The decision to begin finding alternative sources of PPE was needed, necessary and accompanied by a sense of urgency for tackling unknown future demand. Another innovative approach taken by the SCAC was the analysis of data to locate and communicate to the local community where to find critical supplies. This helped to weed out the illegitimate sources of supply, otherwise known as scammers.	The SCAC was resourceful in negotiating pricing based on aggregated volumes from local community businesses and government organizations and securing funds for PPE through the CARES Act.			The SCAC was able to locate, coordinate and distribute these critical supplies to organizations within the local community and to respond quickly as additional needs developed.		A collaborative, cross functional committee can work together and share information to provide better insight into supply and demand.
6	Christopher L. Atkinson, Clifford McCue, Eric Prier, and Allison M. Atkinson	2020	American Review of Public Administration 2020, Vol. 50(6-7) 628–634.	https://doi.org/10.1177/0275074020942055	USA.	US government (federal government, states, and local governments).	Cohesive strategy in acquiring essential PPE, ventilators, hospital beds and testing.	What documentable public failures provide a deeper understanding of the U.S. government COVID-19 responses’ impact on supply chains?	Case examples show that markets were adversely affected in ways that caused avoidable shortages of critical goods and supplies. Moreover, public procurement effectiveness was likely reduced by short-run efforts to obtain political advantage.	Lirerature review + conversations the authors had with several local government procurement professionals.	The article draws a brief review of disaster procurement, highlighting how public procurement professionals tried to respond to the COVID-19 pandemic. It delineates three politically led phenomena that adversely impacted procurement’s ability to acquire the needed goods and services, including a lack of cohesive strategy in acquiring essential personal protective equipment; preference for unprove…	Effective policy response to the crisis has been hampered by federal decisions favoring decentralized procurement of needed emergency response equipment, such as ventilators and face masks, to states, localities, and hospitals.	Centrality of public-sector procurement professionals as a critical link for effective provision of government services, especially in times of crisis.		The United States should have learned important lessons from Katrina (as well as other major natural disasters since then, like the bungled response to Hurricane Maria in Puerto Rico), and implemented changes as a result, especially when negative impacts in public health have been felt as a result of poor choices in matters as basic as supply chains and clear, honest communication with the public.		The article discusses the centrality of public sector procurement professionals as a critical link for effective provision of government services, especially in times of crisis. In reality, overwhelmed systems are regular occurrences rather than aberrations. This is a failure to implement lessons learned from previous mistakes, and a tendency toward uncoordinated crisis response. Public procureme…	COVID-19 response was hampered by introduction of poorly wrought studies and willing political and media accomplices to hype a potential cure in hydroxychloroquine.				three politically led phenomena that adversely impacted procurement’s ability to acquire the needed goods and services, including: a lack of cohesive strategy in acquiring essential personal protective equipment; preference for unproven drugs and magical thinking; and cozy relationships between the public and private sectors. When supply chains break down, or worse, have been the subject of tampe…	There are long-term implications of behaviors demonstrated in this case, in that they will likely further undermine citizens’ trust in public institutions.	There was little control over supplies leaving the United States and those imported for current needs, and this lack of coordination diffused to other vulnerable locations and industries, including nursing homes, prisons, and meat-packing facilities.		The lack of foresight created a perfect storm of need and collapsing supply chains, with the federal government, states, and local governments, as well as hospitals, competing against one another for the materials that they needed to treat patients. Effective policy response to the crisis has been hampered by federal decisions favoring decentralized procurement of needed emergency response equipm…	Centrality of public-sector procurement professionals as a critical link for effective provision of government services, especially in times of crisis.						Governors were increasingly willing to pay “whatever it takes” to get the equipment.
7	Abdul-Akeem Sadiq and Ruth Kessa.	2020	American Review of Public Administration 2020, Vol. 50(6-7) 635–641.	https://doi.org/10.1177/0275074020942060	USA.	U.S. government (federal government along with state and local governments,), the private sector, and nonprofit organizations.	Government’s procurement of medical supplies and equipment.	Examines how the U.S. government, the private sector, and nonprofit organizations are working together to address procurement challenges.	The global pandemic has drained the strategic national stockpile of medical supplies and equipment and that the United States is struggling to meet the demand of these critical resources.	Mostly descriptive. Discussion of U.S. government’s procurement of medical supplies and equipment during COVID-19 pandemic.	It is important to understand the different strategies of public procurement policy that are supposedly applied to make procurement less complicated by illuminating the unique aspects of the policy in ways that facilitate its process. Heavy reliance on international suppliers has led to a shortage of medical supplies and equipment in the United States. Despite the fact that the U.S. Congress has …	The U.S. government is partnering with the private sector to ramp-up the much-needed supply.	The need for the U.S. government to continue to look for efficient and productive ways to procure necessary medical supplies and equipment that are essential for health care professionals and those affected by the COVID-19.	Procurement mitigation actions have been taken to ensure the well-being of every American through the deployment of medical products from the Strategic National Stockpile (SNS) and the increased production of medical supplies and equipment by various U.S. manufacturers.			The U.S. Congress should review acquisition policies and regulations of essential goods and services to ensure a faster and more effective response during emergencies. Such a review would enable lawmakers to determine whether the procurement system is meeting its objectives and whether there are performance gaps that need to be addressed. The U.S. government should strengthen public private partn…	Check also the section " Future Research" that focuses on the acdemic community role to improve the US procurement system thourgh scholarly contributions.		The U.S. government is partnering with the private sector to ramp-up the much-needed supply. Procurement mitigation actions have been taken to ensure the well-being of every American through the deployment of medical products from the Strategic National Stockpile (SNS) and the increased production of medical supplies and equipment by various U.S. manufacturers.	Despite the fact that the U.S. Congress has established laws for transparency to prevent corruptions in the process of procurement and has authorized procurement only by a formal contract, there may still be opportunities for corruption to occur. The U.S. Congress should review acquisition policies and regulations of essential goods and services to ensure a faster and more effective response duri…			In the initial phase of the coronavirus outbreak, the United States hesitated at first, allowing manufacturers to ship large cargoes of medical supplies containing respirators and ventilators to foreign buyers.	Manufacturers should be given more flexibility to mass produce essential preventive and supportive medical supplies and equipment in the time of emergencies.	The U.S. government should strengthen public private partnerships with the goal of establishing a coordinated and effective response to future pandemics. The U.S. government should make its public procurement system more resilient to ensure the U.S. procurement policies and practices are able to bounce back when struck by external shocks like the coronavirus. The Federal Emergency Management Agen…		Responding to the coronavirus has shown that expediency in the procurement and distribution of critical medical supplies and equipment is a key factor in combating the virus.	Procurement mitigation actions have been taken to ensure the well-being of every American through the deployment of medical products from the Strategic National Stockpile (SNS) and the increased production of medical supplies and equipment by various U.S. manufacturers.			The procurement process involves a multitude of decisions and actions mostly with new contractors as the U.S. government scrambles to garner additional medical supplies and equipment. The need for the U.S. government to continue to look for efficient and productive ways to procure necessary medical supplies and equipment that are essential for health care professionals and those affected by the C…						The higher demand for medical supplies and equipment engendered by COVID-19 amid shortages, has resulted in higher prices as U.S. states are engaging in chaotic bidding wars among one another and with federal agencies in the open market for scarce medical supplies and equipment.
8	Barbara Tip, Frederik Guido Sebastiaan Vos, Esmee Peters and Vincent Delke.	2021	Journal of Public Procurement © Emerald Publishing Limited.	https://doi.org/10.1108/JOPP-11-2020-0081	The Netherlands.	Dutch Government and procurement professionals in hospitals (health-care professionals, purchasers, logistic suppliers, distribution partners, PPE suppliers and pro-bono consultancy experts).	Procurement and distribution of medical products (protective equipment) in hospitals.	The objective is to assess hospital purchasers’ procurement strategies during the COVID-19 pandemic, the effects of factor-market rivalry (FMR) on strategies and the effectiveness of purchasing portfolio categorizations in this situation. RQ1. What procurement strategies are adopted by hospital purchasers during the COVID-19 pandemic? RQ2. How do the Kraljic categorizations and strategic suggesti…	During a pandemic, the increasing supply risk shifts non-critical items to the (temporary) bottleneck quadrant and its corresponding strategies. In combination with the strategies identified in the FMR framework, both frameworks can be used in the future as indicators of suitable crisis strategies. When resources are shared among departments in the organization, procurement managers need to proac…	This qualitative study of hospital purchasing in the Netherlands is supported by secondary data from official government publications. Semi-structured interviews were conducted with 13 hospital purchasers at large hospitals. An interpretative approach is used to analyze the interviews and present the results.	The findings reveal that product scarcity forces purchasers to treat them as (temporary) bottleneck items at the hospital level. The strategies adopted largely aligned with expected behavior based on Kraljic’s commodity management model. Adding the FMR perspective to the model helped to further cluster crisis strategies into meaningful categories. Besides inventory management, increasing supply, …	Purchasing as gatekeeper (Internal resource enhancement): monitor stocks and predict stock coverage; consult daily; shorten purchasing process; reassemble existing products Sterilize and reuse products; use older products; use products longer/change quality requirements	Increasing the supply risk creates temporary bottleneck strategies, letting purchasers adopt a short-term perspective and emphasizing the high mobility of commodities in the Kraljic commodity matrix. Government as gatekeeper (Crafting the resource environment): collaborate with suppliers from a different industry; change specifications, search for alternative products; retrieve second-hand produc…				This study identified and classified different hospital purchasers’ strategies during a pandemic into the FMR framework. Among the specific actions used were sterilizing and reusing products, increasing monitoring stocks, searching alternative industries/products, shortening purchasing processes, being aware of cowboys, using products longer and securing supply at almost any cost. Additionally, w…	See also Table 2. Kraljic strategies: classifying purchasing materials requirements (based on Kraljic, 1983, p. 112) and Table 3. FMR matrix (Schwieterman and Miller, 2016, p. 107); Emphasis is also put on the consensus-based Polder model characterizing the Dutch health-care system.								The government procurement institutions functioned as important gatekeepers in bringing hospitals together and coordinating the resource acquisition efforts for scarce materials. Determining the influence of governmental organizations such as the regional coordination centers (ROAZ) and the national consortium for aid (LCH), on how purchasing is done between hospitals, in the long run, will also …			An important finding is that purchasers and governments serve as gatekeepers in channeling FMR, thereby reducing potential harmful competition between and within hospitals. Government as gatekeeper (Crafting the resource environment): collaborate with suppliers from a different industry; change specifications, search for alternative products; retrieve second-hand products; prevent price gouging; …	Besides inventory management, increasing supply, reducing demand and increasing resource coordination were the other common strategies. When resources are shared among departments in the organization, procurement managers need to proactively coordinate resources and engage with stakeholders to avoid harmful competition within the organization. Purchasing as gatekeeper (Internal resource enhanceme…	Change the specification or purpose of products			In fact, even though the purchasing department and the other functions collaborated more, emphasizing procurement as a contact person in resource scarcity times, competition between medical departments increased steadily.			Besides inventory management, increasing supply, reducing demand and increasing resource coordination were the other common strategies.
9	Xu Wang, Wenhui Wu, Peipei Song, Jiangjiang He.	2020	BioScience Trends. 2020; 14(4):231-240.	https://doi.org/ 10.5582/bst.2020.03093	China, USA, Australia and Canada.	States, central, national, provincial, local/regional, territories, etc. Emergency supplies reserve and supply system of China, the United States, Australia, and Canada.	Emergency medical supplies such as masks, detection kits, protective equipment, and ventilators, etc.	With the explosive growth of confirmed cases, emergency medical supplies are facing global shortage, which restricts the treatment of seriously ill patients and protection of medical staff.	Although China, the United States, Australia and Canada have established corresponding reserve and supply systems of emergency medical supplies, the problem of emergency medical reserve and supply is more acute in China and the United States, where the cumulative number of confirmed cases is significantly higher than in Australia and Canada.	Taking China, the United States, Australia, and Canada as examples, this study compares and analyzes the reserve and supply systems of emergency medical supplies and problems exposed in response to the COVID-19 epidemic.	Some common problems were found, such as insufficient types and quantities of emergency medical supplies in reserve, insufficient emergency production capacity, and imperfect command mechanism for emergency supplies deployment and transportation. A sound reserve system of emergency medical supplies is the basis and guarantee for dealing with public health emergencies such as major outbreaks. In 2…	With the Ministry of Industry and Information Technology as the unified coordinating department, the major medical supply production enterprises were mobilized to accelerate the resumption of production, and international procurements were expanded actively through various methods.	Strategic National Stockpile (SNS) plans to establish and maintain a national medical supplies repository that can be quickly deployed to emergency sites via the federal government purchasing and storing large amounts of medical supplies in installments and batches. SNS includes information and planning branch, management and business operation branch, operation logistics branch, science branch, …	After the SARS epidemic, the DHA signed a longterm contract with vaccine manufacturers in 2004. The purpose is to rapidly develop and supply pandemic vaccines, antiviral agents and Personal Protective Equipment, in response to the next possible pandemic.			Based on the comparison of systems and practical experience, countries around the world should further improve the reserve and supply system of emergency medical supplies, and improve the coordination and cooperation mechanism for emergency supplies for international public health emergencies, so as to cope with increasingly severe public health emergencies in the context of globalization. * Form…	Check also the 4 figures for each of the models.								With the Ministry of Industry and Information Technology as the unified coordinating department, the major medical supply production enterprises were mobilized to accelerate the resumption of production, and international procurements were expanded actively through various methods. Strategic National Stockpile (SNS) plans to establish and maintain a national medical supplies repository that can b…		At the same time, because the federal government has not issued a national emergency supply procurement measure for the COVID-19 epidemic, each state can only procure supplies from various channels on their own.	Some common problems were found, such as insufficient types and quantities of emergency medical supplies in reserve, insufficient emergency production capacity, and imperfect command mechanism for emergency supplies deployment and transportation. The United States mainly purchases medicines and devices that are in urgent need through SNS. However, the national strategic reserve is difficult to de…				direct requisition of production enterprises by the provinces and municipalities			lack of information sharing about supplies procurement and provision	insufficient transport capacity during Spring Festival, the enterprises have difficulty in effectively deploying resources and optimizing security		unreasonable seizure issues have also hindered the timely transportation and distribution of emergency medical supplies
10	Jennifer Cohen, Yana van der Meulen Rodgers.	2020	Preventive Science.	https://doi.org/10.1016/j.ypmed.2020.106263	USA.	Government/Federal, State Agencies; Hospitals (Employers = Hospitals, healthcare practitioners, workers).	PPE global supply chain/procurement.	This study investigates the forces that contributed to severe shortages in personal protective equipment in the US during the COVID-19 crisis.	Problems from a dysfunctional costing model in hospital operating systems were magnified by a very large demand shock triggered by acute need in healthcare and panicked marketplace behavior that depleted domestic PPE inventories. Market and government failures led PPE procurement by hospitals, healthcare providers, businesses, individuals, and governments to become competitive and costly in terms…	General investigation on the four main contributing factors behind the US shortage of PPE in 2020 and their interaction. Analysis of Trade Data; Survey Data on PPE usage and in data on COVID-19 morbidity and mortality; The CDC aggregate national data.	The lack of effective action on the part of the federal government to maintain and distribute domestic inventories, as well as severe disruptions to the PPE global supply chain, amplified the problem. Analysis of trade data shows that the US is the world's largest importer of face masks, eye protection, and medical gloves, making it highly vulnerable to disruptions in exports of medical supplies.…	The private sector sought guidance about accessing government inventories, expediting PPE imports, and how to prioritize distribution, as indicated in one communication from Health Industry Distributors Association (HIDA)'s president.		Trump administration issued an executive order for 3 M, one of the largest American producers and exporters of N95 respirators, to stop exporting masks and to redirect them to the US market.			Conclusion: because health is a public good, markets are not suitable mechanisms for rationing the resources necessary for health, and transformative changes are necessary to better protect healthcare practitioners. Recommendations: (1) prepare hospitals to better protect practitioners by removing the profit motive from consideration in the purchasing and maintenance of PPE inventories; (2) stren…	See also fig.2 p.3.		States-as-buyers confront the same market-incentivized structural issues that individual buyers face.	Adding to the problems of CDC budget cuts before and during the pandemic and their failure to stockpile PPE was the unwillingness of the federal government to invoke the Defense Production Act to require private companies to manufacture PPE, ventilators, and other critical items needed to treat patients.			Trump administration issued an executive order for 3 M, one of the largest American producers and exporters of N95 respirators, to stop exporting masks and to redirect them to the US market.	Reccommendations: (5) improve the federal government's ability to coordinate supply and distribution across hospitals and local and state governments; (6) consider strategic industrial policy to increase US production of medical supplies and to reduce the dependence on the global supply chain for PPE; (7) consider industrial policy to incentivize PPE production using existing technology while enc…	The federal government chose not to take on the role of a single federal purchaser which would have reduced state-level competition for buying PPE abroad, and mitigated the resulting inflated prices and price gouging by brokers acting as intermediaries between states-as-buyers and suppliers.			The lack of effective action on the part of the federal government to maintain and distribute domestic inventories, as well as severe disruptions to the PPE global supply chain, amplified the problem. The PPE in the national stockpile was not maintained on a timely basis to prevent product expiration, forcing the Centers for Disease Control (CDC) to recommend use of expired N95s. Reccommendations…		Reccommendations: (3) improve enforcement of OSHA's current regulations around PPE, including requirements to source the proper size for each employee;							Reccommendations: (1) prepare hospitals to better protect practitioners by removing the profit motive from consideration in the purchasing and maintenance of PPE inventories
11	S. Bikkina, V. Kittu Manda and U.V. Adinarayana Rao.	2021	Materials Today: Proceedings xxx (xxxx) xxx.	https://doi.org/10.1016/j.matpr.2021.01.196	India (State of Andhra Pradesh).	Governments, oxygen suppliers, and hospitals; State-Level, Local units; District Level; The Petroleum and Explosives Safety Organization (PESO); Department of Promotion of Industry and Internal Trade of the Ministry of Commerce & Industries of the Indian Government; State Government units (such as the District Collectorates, the Drug Control Administration (DCA), amongst others).	Import and local manufacture of medical oxygen gas and transportation.	Key objectives of the study are: 1. to apprise on the sudden demand for medical oxygen gas that arose during the pandemic situation. 2. understand the coordination of various stakeholders such as the Governments, oxygen suppliers, and hospitals during the sudden situation. The paper apprises on the administrative and regulatory orders to control the supply and transportation of medical oxygen gas…	Optimal medical infrastructure utilization became a high priority for Governments worldwide during the COVID-19 pandemic. Special attention is drawn to both the import and local manufacture of medical oxygen gas to ensure its uninterrupted supply to designated COVID-hospitals identified by the local administration.	Data from secondary sources such as authoritative websites (WHO amongst others), hospitals, medical equipment providers, oxygen providers, government bodies, regulators, media, and research journals are collected and reported in this study.	_x0001_ Double the consumption of medical oxygen is observed in Andhra Pradesh owing to COVID-19 patient support at Hospitals and at designated COVID Care Centres (Figs. 2 and 3). _x0001_ Large Government fund supported hospitals, such as the King George Hospital (KGH), Visakhapatnam, installed a 13 KL liquid oxygen storage tank to augment their capacity. Other smaller Government and Private hosp…	Some critically ill patients even require a ventilator. However, the available number of ventilators is too low. This forced medical equipment manufacturers to quickly go into production mode. Some modern methods, such as onsite medical oxygen production using oxygen generators, are experimented. Owing to the pandemic, oxygen manufacturing infrastructure for industrial use was diverted for medica…	Establishing Oxygen demand analysis and procurement system: Each district hospital should have a system of assessing/forecasting Oxygen gas requirements. Such an assessment should include monthly or seasonal variations in oxygen consumption. A review should also include the medical gas supplier’s performance, and the District hospital should use such information for the procurement of medical gas.	Expertise in oxygen manufacture and supply expertise makes an enormous difference. Hence, existing medical oxygen suppliers having safe and timely supply practices should be encouraged. Corporates with in-house oxygen manufacturing facilities, such as JSW Steel’s Mangaon facility in Pune, came forward to provide oxygen for hospitals that needed it.	See section 2.5. Suggestions on how to improve the oxygen supply during the pandemic.	The rules governing the import of liquid oxygen from other countries were liberalized. Owing to the pandemic, oxygen manufacturing infrastructure for industrial use was diverted for medical purposes. Even certain provisions of the Motor Vehicles Act, 1988 are relaxed for transport vehicles that will be used exclusively for the carriage of oxygen during COVID-19 up to March 31, 2021.	This paper proposes practical steps to support significant and sustainable improvements in hospital oxygen systems during the COVID-19 pandemic. Hospital administration and policymakers can derive learnings from this paper to take immediate steps toward better oxygen access to patients. However, biomedical engineers and hospital technicians are frequently left out of decision-making processes cit…	Type of article (Article in press).							Owing to the pandemic, oxygen manufacturing infrastructure for industrial use was diverted for medical purposes.				Large Government fund supported hospitals, such as the King George Hospital (KGH), Visakhapatnam, installed a 13 KL liquid oxygen storage tank to augment their capacity.	Some modern methods, such as onsite medical oxygen production using oxygen generators, are experimented.				Due to the panic requirement, industrial oxygen cylinders are ordered to convert into medical oxygen, and orders were placed for more cylinders.	The situation necessitated more non budgetary spending by hospitals.			Other smaller Government and Private hospitals installed liquid oxygen storage tanks sizes ranging from 1 KL to 10 KL.
12	Simon J. Evenett.	2020	World Econ. 2020;43:828–839.	https://doi.org/10.1111/twec.12954	International context. The author is based in Switzerland.	Governments, States, Countries.	Trade Policies of COVID-19 Medical supplies and medicines (6 groups).	In the context of the COVID-19 pandemic, the relevant question is to what extent, if at all, have new health and safety regulations that impede either imports or exports been driven by defensive or protectionist rationales. The objective of this study is to characterise and assess current trade policy stance towards the imported goods used by hospitals and front-line medical professionals to tack…	Rather than limit trade, unilateral elimination of import barriers would enhance the effectiveness of national public health interventions. Given the apparent centrality of China to many international supply chains, there is considerable interest in the impact of COVID-19 on global trade flows and on the amount and location of foreign direct investment. However, there is a troubling trade policy …	Data on non-tariff restrictions on imports were taken from the Global Trade Alert, an independent trade policy monitoring initiative that (in the interests of transparency) the author coordinates. Policy stance towards the export of medical supplies is characterised and critiqued. That is followed by an overview and assessment of the policy-induced impediments towards imports of medical supplies …	54 governments have implemented export curbs. Export curb on medical supplies and medicines associated with the COVID-19 pandemic. Widening the scope or hardening the provisions of pre-existing export limits. 33 limits on the export of COVID-19-related medical supplies and medicines have been implemented since 1 March 2020. Governments are putting up obstacles to foreign buyers of vital medical s…		Some governments have adopted explicit bans on exporting these products (export curb on medical supplies and medicines associated with the COVID-19 pandemic). Widening the scope or hardening the provisions of pre-existing export limits.	Other governments have used more subtle means including export authorisation rules, threatening the license to operate of local producers of such goods if they continue to export, and by requiring that all local production be bought by a government agency that, in turn, refuses to export any of these goods.	As a matter of urgency, governments must review their policies towards the importation of COVID- 19-related medical supplies. The burden of proof required to sustain import taxes or quotas ought to be especially high. Import licensing requirements and “buy local” requirements for state agencies should come under scrutiny as well. To reduce the risks faced by foreign suppliers, government commitme…		Overall, it is unwise to dismiss the role that non-tariff barriers could be playing in frustrating the cross-border supply of COVID-19-related medical supplies during the current pandemic. Like tariff barriers, non-tariff barriers can increase the price and reduce the number of alternative suppliers, of much-needed medical equipment. Non-tariff policies should be part of any review that governmen…			recall that the principal purpose of such export limits is to increase the supply available to local hospitals, etc. the fiscal inducements that governments will have to deploy to persuade domestic firms to expand production will be larger in the presence of an export ban. It is worth remembering that the central priority is to narrow the gap between supply and demand for medical products and pol…				54 governments have implemented export curbs. Export curb on medical supplies and medicines associated with the COVID-19 pandemic. Widening the scope or hardening the provisions of pre-existing export limits. 33 limits on the export of COVID-19-related medical supplies and medicines have been implemented since 1 March 2020. Governments are putting up obstacles to foreign buyers of vital medical s…	Other governments have used more subtle means including export authorisation rules, threatening the license to operate of local producers of such goods if they continue to export, and by requiring that all local production be bought by a government agency that, in turn, refuses to export any of these goods.
13	Daniel Joseph Finkenstadt, Robert Handfield.	2021	Journal of Purchasing & Supply Management 27 (2021) 100689.	https://doi.org/10.1016/j.pursup.2021.100689	USA.	Local, state and federal healthcare and public health decision-makers (Agencies, hospitals and front-line medical workers).	Supply of PPE (inventory).	How can policy-makers make sound de cisions without sound information in the face of a crisis like the COVID pandemic? How can they gain sound information if their vision is blurred? This paper describes how visibility and velocity are the two key attributes that are required to enabling critical decision making accuracy which will in turn increase the ability of local, state and federal healthca…	The problems in current systems due is to the lack of visibility of material in global supply chains, which in turn leads to problems such as the lack of PPE that occurred during the COVID pandemic.	Our engagement led us to have hundreds of conversations with individuals in different US federal agencies (DoD, FEMA, DHS, Strategic National Stockpile, DLA, GSA), state agencies (NASPO, GRA), private sector companies (manufacturers of pharmaceuticals, textiles, medical devices, distributors), universities and hospitals (UNC, WakeMed, National Hospital Association), as well as other subject matte…	We believe that five key attributes of an immune national supply chain system in general and specifically for PPE include being flexible, traceable and transparent, persistent and responsive, globally independent and equitable. These attributes will require significant changes in the way we manage national supply chains, and a new governance structure for a supply chain transparency that will all…	Requirements should embed industry standards to create maximum flexibility and increase alternatives in the event of need. This is the opposite of stockpiling of items, but rather involves contractual requirements and effective supplier development to ensure availability of supplies.	Develop and maintain strategic sourcing plans for every key PPE need that might arise in an emergency. Increase PPE durability and transparency Safety Reduce large lot buys and move to joint-public/private purchases with phased delivery to ensure PPE is current, useable and that all parties are incentivized to be transparent and equitable in their demand for PPE.		Legislation and/or policy that blockchain or other distributed ledger technology be enabled across the entire SNS and eventually tied to state and local healthcare and industrial supply/demand centers. Fast and accurate stock and capacity reporting that is provided in real-time across the national level. Reduces fog of war and holds politicians accountable for selfish motivations.	We proposed the need for a formalized interface between the public and private sectors, and developed a framework that builds a commons that relies on five components: 1) governance and direction under a centralized federal center to direct appropriate information sharing and activity between major government agencies; 2) technology for creation of visibility into material, 3) capabilities requir…	If transparency and visibility are indeed caveats for success, hospitals’ age-old strategy of hoarding material cannot be allowed to occur and will require regulatory changes. There will also need to be significant changes in federal contracting guidelines, to allow the Data Management and Prevention teams in our proposed governance model to create bills of agreement with vetted and audited suppl…	See also Fig. 1. Supply chain spectrum for ppe during COVID-19, p.4. and Table 1 (Types of hidden stock within the PPE supply chain spectrum), p.5, Table 2 (Requirements for robust healthcare response SUPPLY CHAIN), p.6 and Table 3 (Objectives and key results to enhance PPE visibility), p.7.			Legislation and/or policy that blockchain or other distributed ledger technology be enabled across the entire SNS and eventually tied to state and local healthcare and industrial supply/demand centers.					Increase PPE durability and transparency Safety Reduce large lot buys and move to joint-public/private purchases with phased delivery to ensure PPE is current, useable and that all parties are incentivized to be transparent and equitable in their demand for PPE. We proposed the need for a formalized interface between the public and private sectors, and developed a framework that builds a commons …	These changes will require a different set of capabilities, which will mean working with qualified supply management professionals who experience and knowledge in applying the tools of category management, strategic sourcing, contracting, specifications statements of work, supply market research, and inventory management.	There will also need to be significant changes in federal contracting guidelines, to allow the Data Management and Prevention teams in our proposed governance model to create bills of agreement with vetted and audited suppliers, to ensure their capability to replenish the strategic national stockpile (SNS).		Fast and accurate stock and capacity reporting that is provided in real-time across the national level.		Develop and maintain strategic sourcing plans for every key PPE need that might arise in an emergency.	Requirements should embed industry standards to create maximum flexibility and increase alternatives in the event of need. This is the opposite of stockpiling of items, but rather involves contractual requirements and effective supplier development to ensure availability of supplies.
14	Chikezie N. Okeagu & al.	2021	Best Practice & Research Clinical Anaesthesiology 35 (2021) 369-376.	https://doi.org/10.1016/j.bpa.2020.11.007	Authors are based in USA (Drawing on few examples from USA and other countries).	Government (Local and State offices, Government bodies), distributors, public health agencies and other community organizations.	Supply of personal protective equipment (PPE) and other mdications and supplies.	We discuss supply chain management, governance and financing, emergency protocols, including emergency procurement and supply chain, supply chain gaps and how to address them, and the importance of communication in the times of crisis.	The future success of supply chain management involves increasing the transparency of where our raw materials are sourced, diversifying of our product resources, and improving our technology that is able to predict potential shortages. It is also important to develop a proactive budgeting strategy to meet supply demands through early designation of dependable roles to support organizations and th…	Discussion based on some examples of dealing with crisis - 2018 USAID report on Best Practices (Guidelines) in Supply Chain Preparedness for Public Health Emergencies (Cholera outbreak in South Sudan in 2017; 2001's Hurricane Allison and the terror attacks of September 11, 2001; Hurricane Harvey in 2017; 2007 avian flu outbreak in Nigeria; Ebola case-Democratic Republic of Congo (DRC); Hurricane …	The ongoing fall-out from the current COVID-19 pandemic has served as a sobering illustration of the importance of sturdy healthcare supply chains to public health and economic well-being and even the most mundane elements of our daily lives. To mitigate these consequences, it is essential to have well organized governing bodies to develop protocols well in advance of any potential crisis so that…	To mitigate risk, sourcing materials from multiple sources globally would mean that crises encountered in one area would result in a smaller disruption.		By diversifying the geographic distribution of source materials, the likelihood of supply chain disruption in crisis is diminished. This would involve increasing manufacturing in the USA, as is already being done with mechanical ventilators and sourcing materials globally.		“Phantom demand”: This entails warehouses, retail sites, pharmacies, hospitals, and other non-individual consumers placing larger orders than required when expecting or amid crisis, and then canceling excess order once they can meet demand.	Unpredictable supply shortages can occur from the imbalance of supply and demand or disruptions in the supply chain. Approximately, 80% of active pharmaceutical ingredients (APIs) are imported from China and India. Furthermore, India sources ~70% of APIs from China, therefore, a kink in either countries supply chain can cause problems for the USA. However, diversifying the sources where products …	Descriptive article.								Pandemic supply chain networks (PSCNs) have begun to establish pre-determined guidelines to follow in the event of a crisis to mitigate the illusory spike in demand, disrupting the supply chain, and re-allocating resources unnecessarily.	Proactive budgeting strategy to meet supply demands can be accomplished through early designation of dependable roles to support organizations and through the education of healthcare staff. Selection of a qualified ESC leader is crucial to the success and proper management during the pandemic.		Increasing the transparency of where our raw materials are sourced, diversifying of our product resources, and improving our technology that is able to predict potential shortages are all necessary for the future success of supply chain management.
15	Neil J. Rowan; John G. Laffey.	2020	Science of the Total Environment 725 (2020) 138532.	https://doi.org/10.1016/j.scitotenv.2020.138532	Republic of Ireland.	Government; Hopistals (front-line healthcare workers (HCW); Manufacturers;	Supply chain for personal and protective equipment (PPE).	What potential options are available for reprocessing of PPE to address shortage of supply chain arising from this coronavirus disease (COVID19) pandemic?	There is growing international concern regarding the shortage in supply chain of critical one-time-use personal and protective equipment (PPE). PPE are heat sensitive and are not, by their manufacturer's design, intended for reprocessing. Most conventional sterilization technologies used in hospitals, or in terminal medical device sterilization providers, cannot effectively reprocess PPE due to t…	Case study.	Solutions in the Republic of Ireland include use of smart communication channels to improve supply chain, bespoke production of PPE tomeets gaps, alongwith least preferred option, use of sterilization or high-level disinfection for PPE reprocessing. Reprocessing PPE must consider material composition, functionality post treatment, along with appropriate disinfection. Following original manufactur…	The contingency approach to be adapted by REA_PPE team in Ireland will make provision for the deployment of vaporised hydrogen peroxide, such as for FFRs, on site at or near the hospital.	Strict procurement rules on purchasing of assets over €25 k were relaxed to enable rapid uptake of technologies during this pandemic. These are also turnkey commercial technologies for ease of operation and integration within hospitals that also considers usage by existing decontamination staff and by the manager of HSSD.	Where possible, where there was identified shortages in PPE, bespoke production occurred to make these items using medical grade materials, such as Continuous Positive Airway Pressure (CPAP) helmets for use in intensive care. Various other bespoke manufacturing initiatives have commenced in Ireland linked to international collaborators that included use of crowdfunding by group of researchers and…			In summary, providing solutions for the shortages in supply chain for one-time-use PPE is extremely complex. Preference would always be for usage of single-use items as described by the manufacturers as ensuring the safety of our healthcare workers is paramount. Logical first step solutionswould be to improve communication lines for better stockmanagement of PPE that exploits webpage and mobile p…	Technical content to consider in this article. See also Table 2 - Perceived qualitative and quantitative differences to healthcare provision by deploying reprocessing of PPE to address shortages during COVID19 pandemic - p.8.										Strict procurement rules on purchasing of assets over €25 k were relaxed to enable rapid uptake of technologies during this pandemic.	Stock usage will also be tracked through a new PPE mobile phone app that uses (1) backend database to save all information on PPE stock and distribution running on a cloud, such as AWS, (2) web server as a gateway between the mobile app and the database, such as AWS, and (3) two functions for updating the database with latest PPE status along with querying the same database.	Solutions in the Republic of Ireland include use of smart communication channels to improve supply chain, bespoke production of PPE to meet gaps, along with least preferred option, use of sterilization or high-level disinfection for PPE reprocessing. Technologies deployed in the US, and for deployment in the Republic of Ireland, are eco-friendly, namely vaporised hydrogen peroxide (VH2O2), such a…			These are also turnkey commercial technologies for ease of operation and integration within hospitals that also considers usage by existing decontamination staff and by the manager of HSSD.					Where possible, where there was identified shortages in PPE, bespoke production occurred to make these items using medical grade materials, such as Continuous Positive Airway Pressure (CPAP) helmets for use in intensive care. Various other bespoke manufacturing initiatives have commenced in Ireland linked to international collaborators that included use of crowdfunding by group of researchers and…	However, a pandemic forces untold and unexpected demands on society that includes provision or contingency planning for reprocessing PPE.
16	Anne W. Snowdon and Pierre-Gerlier Forest.	2021	Healthcare Quarterly Vol.23 No.4 2021.	http://doi.org/10.12927/hcq.2021.26386	Canada.	Federal and provincial governments (Health system leaders, supply chain teams and clinicians).	Supply chain processes (PPE and other critical products and supplies) during the COVID-19 crisis.	This paper reports on early findings emerging from a study funded by a COVID-19 operating grant (Canadian Institutes of Health Research Ref. VR5 172669). It informs health system strategy, policy and collaborative approaches across federal and provincial governments to support effective, agile and responsive COVID-19 management in the presence of complete absence of robust, transparent data infra…	Canada’s COVID-19 response has been described as slow, with reactive decision making that has left the most vulnerable populations at risk of infection and death from the virus. Within and across the provincial health systems, the supply chain processes and data infrastructure needed to generate the relevant data for and evidence of the spread of COVID-19 and the health system’s capacity to respo…	The study used qualitative methods to examine health leader perspectives on supply chain processes and data infrastructure and associated pandemic management strategy within and across seven provincial health systems. The current research program is applying quantitative data analyses to investigate the factors that could predict these critical pandemic outcomes for Canadian provinces.	Emerging evidence from a national research study highlights the significance of supply chain data infrastructure and processes that offer transparent, real-time data to inform decisions that support a coordinated, evidence-informed pandemic strategy that is proactive and capable of protecting the health of every Canadian. There is a remarkable dearth of research on the health system supply chain …						It is long overdue for Canada to create a comprehensive digital strategy that ensures data (e.g., population data, supply data and workforce health data) are available in real time, within and across jurisdictions, to inform leadership decisions that are proactive and able to anticipate risks and implement preventive measures to ensure that every Canadian and every health worker has the protectio…	Although a very short study (5 pages), the findings taught us about the weakness and inefficacy of the Canadian Supply Chain and Procurement system during major crisis (complete absence of robust, transparent data infrastructure with digital platforms and tools to inform leadership decisions to enable an effective pandemic response).												Workforce confidence in the safety of the workplace was eroded by provincial directives that required health organizations to manually count and report PPE supplies. Staff counted masks, gloves, gowns and face shields on hand and reported their counts each day, further fuelling their uncertainty about whether their workplace could continue to supply the necessary products to protect workers provi…									In hospitals, PPE were kept in locked storage areas, and clinicians were allocated a small number of PPE items (e.g., masks, gowns, gloves) to be used for their entire shift.
17	Lynn Unruh & al.	2021	Health policy xxx (xxxx) xxx.	https://doi.org/10.1016/j.healthpol.2021.06.012	Authors are originated from each of the countries cited in the paper (Canada, Ireland, the United Kingdom and the United States of America) in addtion to Germany.	All level of governments (Provincial and Territorial, State and local gov- ernment jurisdiction; States, counties and cities).	Shortages of medical technologies and supplies including ICU beds, ECMO (extracorporeal membrane oxygenation) machines, testing equipment and PPE.	This paper compares health policy responses to COVID-19 in Canada, Ireland, the United Kingdom and United States of America (US) from January to November 2020, with the aim of facilitating cross-country learning.	The importance of consistent messaging and alignment between health experts and political leadership to increase the level of compliance with public health measures, alongside the need to invest in health infrastructure and training and retaining an adequate domestic health workforce. Building on innovations in care delivery seen during the pandemic, including increased use of digital technology,…	Evidence is taken from the COVID-19 Health System Response Monitor, a joint initiative of the European Observatory on Health Systems and Policies, the WHO Regional Office for Europe, and the European Commission, which has documented country responses to COVID-19 using a structured template completed by country experts. HSRM teams of experts in the respective countries utilized a common template t…	All countries faced common challenges during the pandemic, including difficulties in scaling-up testing capacity, implementing timely and appropriate containment measures amid much uncertainty and overcoming shortages of health and social care workers, personal protective equipment and other medical technologies. Country responses to address these issues were similar in many ways, but dissimilar …	Due to the shortages of medical equipment and supplies, standards and regulations were relaxed in all countries for some items, such as hand sanitizers in Canada and the UK and for ventilators in the UK and US.		In all countries, equipment and supplies from usual sources were not enough, so businesses retooled to produce needed items. For example, in Canada, Ireland and the UK, liquor producers were retooled to make hand sanitizer, with clothing manufacturers producing face masks. In the UK and US manufacturers with little or no experience in making ventilators were publicly funded to commission or make …		Having a bigger pandemic stockpile of PPE would help reduce initial shortages, while a plan for implementing production and distribution of PPE at the start of a pandemic would help keep supplies up after the stockpile runs out. Procedures need to be in place to make sure stockpiles are reviewed and updated regularly. How much to have in a pandemic stockpile is a key question that needs researchi…	In some countries lockdown measures were potentially implemented too late or were not strict enough, while reopening may have begun too early. Canada, the UK and US experienced some noncompliance with containment measures and “pandemic fatigue” among the population. All countries experienced challenges in building up testing capacity and implementing supporting test, trace and isolate strategies.…	This article is very similar to # 31 (European countries’ responses in ensuring sufficient physical nfrastructure and workforce capacity during the first COVID-19 wave) in terms of methodology and the categories of responses to the questionnaire template notably in regard with ensuring sufficient physical infrastructure and workforce capacity (information taken from the COVID-19 Health System Res…							Due to the shortages of medical equipment and supplies, standards and regulations were relaxed in all countries for some items, such as hand sanitizers in Canada and the UK and for ventilators in the UK and US. In all countries, equipment and supplies from usual sources were not enough, so businesses retooled to produce needed items. For example, in Canada, Ireland and the UK, liquor producers we…				Having a bigger pandemic stockpile of PPE would help reduce initial shortages, while a plan for implementing production and distribution of PPE at the start of a pandemic would help keep supplies up after the stockpile runs out. Procedures need to be in place to make sure stockpiles are reviewed and updated regularly.
18	Aalok Kumar, Sunil Luthra, Sachin Kumar Mangla, Yi ğit Kazanço ğlu.	2020	Sustainable Operations and Computers 1 (2020) 1–7.	https://doi.org/10.1016/j.susoc.2020.06.001	The authors are originated from India, UK and Turkey.	Global, national, regional, or even community level.	Shortage of PPE; Demand for rare production items such as ventilators, gloves, face shields, masks, and sanitizers at a high rate.	The production and operations management challenges of the pandemic situations are discussed and adequately proposes policy strategies for improving the resilience and sustainability of the system. The main objective of this opinion paper is to identify the challenges faced by manufacturing and service organizations, and prospective re- search dimensions for handling post-pandemic situation. This…	The COVID-19 pandemic has broken the most of transportation links and distribution mechanisms between suppliers, production facilities and customers. Therefore, it is imperative to discuss sustainable production and consumption pattern in the post-COVID-19 pandemic era. Most of the prominent economies around the world enforced a total lockdown, and the focus has since shifted to surge in demand f…	Descriptive analysis with some examples from India, USA; Key studies focusing on COVID-19 impact on production and supply chain management (Table 2, p.5).	Due to such disruptive events, material shortage and delivery delays are seen in the downstream supply chain, causing the ripple effect and resulting in reduced performance in terms of service level, revenue, and process productivity. Most of the global manufacturing leaders are relatively resilient enough to shift their production strategy to pandemic based requirements - the Indian government p…			Most of the global manufacturing leaders are relatively resilient enough to shift their production strategy to pandemic based requirements - the Indian government proposing various financial incentives for developing Micro, Small, and Medium Enterprises (MSMEs) in the post COVID era. During this pandemic era, some of the manufacturing giants such as General Motors and Ford Motors turn their produ…			A flexible manufacturing system is required to fulfil the requirement for such necessary items. National government institutions, manufacturing organisations, health institutions should be prepared in advance to tackle the pandemic situation to control the production of essential and nonessential items during a pandemic. This means that they should have sufficient buffer plans to address the avai…	Mostly recommendations (see p.6 for details) regarding different ways to improve the sustainable production and consumption trends of products and services in a supply-chain context.							Most of the global manufacturing leaders are relatively resilient enough to shift their production strategy to pandemic based requirements - the Indian government proposing various financial incentives for developing MSMEs in the post COVID era. The Indian government is aiming to boost their self-reliance in the manufacturing sector and extending their support to the Micro, Small, and Medium Ente…				Also, a reliable transportation and logistics infrastructure is required to meet consumer demand. The supply of drugs and medical equipment also needs resilient cold chain management. This means that they should have sufficient buffer plans to address the availability of life saver stocks such as ventilators, vaccines, sanitizers, masks, and face shields.
20	Marc-Joseph Antonini & al.	2021	Frontiers in Digital Health March 2021 | Volume 3 | Article 617106.	https://doi.org/10.3389/fdgth.2021.617106	USA.	Local, national, and international levels (Scientists, engineers, physicians, hobbyists (the “maker” community), community-based organizations, and industrial manufacturers).	Face shields, shortages in personal protective equipment (PPE) and other medical supplies.	Here we present a crisis-responsive design framework designed to assist with product development under pandemic conditions. The framework emphasizes stakeholder engagement, comprehensive but efficient needs assessment, rapid manufacturing, and modified product testing to enable accelerated development of healthcare products. We also elaborate on the development of design and regulatory frameworks…	The disruption of conventional manufacturing, supply, and distribution channels during the COVID-19 pandemic caused widespread shortages in personal protective equipment (PPE) and other medical supplies. These shortages catalyzed local efforts to use nontraditional, rapid manufacturing to meet urgent healthcare needs.	Case study of face shield design and production for a large US academic hospital.	We highlight two development models: the traditional waterfall process, first developed in 1970 to describe software development and historically used by most medical device manufacturers, and a crisis-responsive framework, better suited to tackle the rapidly-changing demands of the pandemic. The later framework borrows from “agile product development” and emphasizes flexibility, rapid implementa…	Governments also have an important role to play in creating emergency authorizations and temporarily overriding some intellectual property protections. State programs such as Massachusetts Manufacturing Emergency Response Team [MERT] and national efforts such as America Makes are playing an increasingly important role in matching end-users with suppliers and in providing access to tested designs,…	Local and state government officials can also be a resource for regulatory, purchasing power, and supply chain information and should be consulted if possible. Governments also have an important role to play in creating emergency authorizations and temporarily overriding some intellectual property protections.	EUAs allow certain non-FDA approved medical products to be used in the absence of adequate FDA-approved alternatives. EUAs for face shields and respirators waive certain FDA requirements for all prospective manufacturers, authorize the modification of approved products, and allow for extended use, widespread production, and distribution of devices so long as manufacturers adhere to requirements o…	To avoid forgetting the lessons of COVID-19 pandemic, it is essential that innovative designs and approaches be further developed, tested, and integrated into normal regulatory chains so that they can be used in standard products or readied for future emergencies. Institutional changes should also include adding makers and engineers to incident command and procurement teams so that non traditiona…		The COVID-19 pandemic has made clear the fragility of medical supply chains whose breakdown has resulted in rapid and severe shortages for many essential medical supplies. The communities of designers, fabricators, and healthcare professionals who have come together to supply locally made substitutes using rapid manufacturing methods have revealed a hitherto untapped capacity to make the provisio…	The process replaces the traditional one where the government is an essential player. See also figure 1 p.3 (Traditional and crisis-responsive design framework for medical device development. The crisis-responsive framework places emphasis on repeated design review using input from a broad range of stakeholders, all of whom may face unique constraints due to the pandemic). See also Table 1, p.6 (…			Governments also have an important role to play in creating emergency authorizations and temporarily overriding some intellectual property protections.		State programs such as Massachusetts Manufacturing Emergency Response Team [MERT] and national efforts such as America Makes are playing an increasingly important role in matching end-users with suppliers and in providing access to tested designs, materials, and supply chains.		In a crisis, in which time is usually limited and production costs are less of a concern, parallel production using the prototyping facilities of many manufacturers, colleges, and makers can be a good way to meet demand.		Institutional changes should also include adding makers and engineers to incident command and procurement teams so that non-traditional designs can be more effectively vetted; model IRB protocols should be prepared for products that need clinical testing.	In response to widespread use of additive manufacturing to make PPE, the FDA has released relevant guidance. During the current crisis, safeguards have been relaxed by regulatory authorities to enable more rapid response, so long as a specific medical device’s product code is explicitly mentioned in an FDA guidance or enforcement policy. In the current crisis, US regulators have put in place emer…	Local and state government officials can also be a resource for regulatory, purchasing power, and supply chain information and should be consulted if possible. To avoid forgetting the lessons of COVID-19 pandemic, it is essential that innovative designs and approaches be further developed, tested, and integrated into normal regulatory chains so that they can be used in standard products or readie…									During the COVID-19 pandemic, additive manufacturing has been widely used to make face shields, nasopharyngeal swabs, face mask brackets, components for portable air purifying respirators (PAPRs), and ventilator splitters. Reccommendations For Healthcare Providers and Administrators: 1) Assemble a diverse crisis response team; 2) Develop more robust supply chains; 3) Use IRB Review Process to tes…
21	James R. Francis, FACHE	2020	Frontiers of Health Services Management Volume 37 Number 1	https://doi.org/10.1097/HAP.0000000000000092	USA	Government (federal and state agencies/Department of Health and Human Services, Federal Emergency Management Agency, White House, Centers for Disease Control and Prevention, Food and Drug Administration), Healthcare organizations, including Mayo Clinic; organizations (GPOs) and other nontraditional sources	Shortages of personal protective equipment (PPE) and other medical and surgical supplies.	In this paper, the author describe Mayo Clinic (Mayo’s hospital incident command system (HICS)) response to supply chain for PPE and other medical and surgical supplies disruption due to COVID-19.	Whether the supply chain can meet expectations remains uncertain, given rolling supply shortages of personal protective equipment (PPE) and other medical–surgical supplies as healthcare providers resume prepandemic levels of operations. The pandemic is taking that reality to the extreme and raising many urgent questions. How severe will it be? How will our service areas be ultimately affected? Ho…	Case study (Mayo Clinic supply chain-business continuity unit within the author supply chain)	Lessons Learned: Implications for Supply Chain Management: 1) Develop and Update Robust Business Continuity Plans: Understanding potential and real-time market disruptions is important to an effective response. Identify where key suppliers manufacture critical supplies, and monitor interruptions in those areas. Act at the first appearance of a disruption that could result in either a short- or a …						While efforts to effectively treat and eradicate the coronavirus continue, so do the efforts of supply chains to support the provision of patient care in the event of a resurgence or future pandemic. Supply chain leaders must continuously evaluate their strategic and tactical positions to address critical supply needs.The ability to ensure a reliable, sustainable supply of critical PPE in the nea…													Develop and Adhere to PPE Protocols: With COVID-19, the protocols for PPE usage for patient and nonpatient contact have evolved, often as dictated by availability of supplies. In addition, following guidelines of the World Health Organization, Centers for Disease Control and Prevention, and state health departments is important in providing safe and effective care for staff and patients; Determin…		Increase Suppliers and Capacity: Healthcare leaders must continue to work to increase supply availability, which may mean securing new manufacturers and seeking increased production from existing suppliers;	Achieve a Balance Between Price and Availability: Today, given our experience with a pandemic, there also is heightened interest in the availability and assurances of a reliable supply. Paying more for products in exchange for these assurances makes good sense;			Assess Your Overall Sourcing Strategies: At Mayo Clinic, we have been able to respond quickly on sourcing-related issues thanks to our product cross-reference database and retention of vendor evaluations performed during previous sourcing events. Clinical quality value analysis (CQVA) coordinates with the various clinical stakeholders, logistics, procurement, and sourcing managers to ensure that …		Develop and Update Robust Business Continuity Plans: Understanding potential and real-time market disruptions is important to an effective response: Identify where key suppliers manufacture critical supplies, and monitor interruptions in those areas. Instill an Agile and Innovative Culture in the Supply Chain: Having an innovative culture in times of crisis enables creative minds to envision new …
22	Anne W. Snowdon, Michael Saunders and Alexandra Wright	2021	Healthcare Quarterly Vol.24 No.1 2021	http://doi.org/10.12927/hcq.2021.26467	Canada (British Columbia, Alberta, Manitoba, Ontario, Quebec, Nova Scotia and Newfoundland and Labrador)	Seven Canadian Provinces (organizations, provinces and federal agencies)	Personal protective products and other medical equipment	In this paper, we present emerging findings from a national research study that documents the key features of the fragility of the health supply chain evident across the seven Canadian provinces (draw lessons from the current pandemic and isolate the key characteristics of supply chain fragility).	Supply chain capacity makes it possible for health systems to deliver care and implement public health initiatives safely. In contrast to the highly developed supply chain and logistics infrastructure in the private sector, supply chain infrastructure in health systems is profoundly underdeveloped and characterized by antiquated manual systems that are lacking in automation and optimization.	This paper features emerging findings from an ongoing COVID-19 Rapid Research Funding Opportunity called “Development of an Implementation Framework to Advance Provincial and National Health System Supply Chain Management of the COVID-19 Pandemic.” A variety of sources were relied upon to inform this empirical study. Secondary data sources included government websites, media resources, reports, a…	Results suggest that the fragility of the health supply chain contributes to substantive challenges across health systems, thus limiting or precluding proactive and comprehensive responses to pandemic management. These findings inform strategies to strengthen supply chain capacity and performance in order to enable health systems to effectively respond to pandemic events. 1) Decentralized and dis…	Due to the intense competition, supply chain teams had to “buy now” or lose the opportunity to procure the product, and they had little ability to validate the quality or certify the authenticity of products. In many instances, products from new suppliers were found to not meet quality standards and were discarded. In some instances, products never arrived as companies diverted product deliveries…		Some provinces, such as Newfoundland and Labrador and Nova Scotia, worked to remedy this lack of supply chain diversity through the cultivation of their own domestic manufacturing capacity and local supplier network, which helped to diversify and support their health supply chains.			The purpose of this paper has been to articulate the key characteristics of health supply chain fragility, informed by the experiences and perspectives of health and health supply chain leaders and stakeholders in Canadian health systems during the COVID-19 pandemic. The pandemic has brought into view six features of the fragility of Canada’s current health supply chain (decentralized and distrib…	See also FIGURE 1. The features and impact of health supply chain fragility, p.39.								1) Decentralized and distributed supply chain management: Ontario and Quebec have decentralized supply chain management, whereby regional and organizational teams manage the supply chain and procurement independently. In contrast, in a centralized supply chain management scenario, as evident in British Columbia, Alberta and Newfoundland and Labrador, designated teams were accountable for all supp…			In Ontario and Quebec, the decentralized supply chain management revealed a high degree of variation of supply chain expertise, capacity and experiences across health organizations, with informants commonly reporting little or no capacity to track product and equipment inventories, locations or utilization rates. Lacking pandemic stockpiles, neither Ontario and Quebec had the capacity to manage t…	The inability to manage the surge in demand for product and equipment supply resulted in the decision to prioritize protective equipment and bed capacity for hospitals, which resulted in all other health organizations having to source and procure protective equipment on their own. Digitally enabled inventory management tools were described by leaders in British Columbia, Alberta, Manitoba and New…	With the exception of Alberta, health system leaders in many provinces reported that global standards had not been adopted; hence, they were unable to accurately identify products and product attributes or to enable the traceability of products from the manufacturer to their use during patient care.	Health supply chain leaders described their existing or contracted supplier networks as unable to respond to the increased surge in demand or offer alternative sources for critical products; this was often attributed to a lack of redundancy in the health supply chain described as a by-product of the tendency toward a “just-in-time” supply chain model that privileges “leanness” over resiliency and…	Due to the intense competition, supply chain teams had to “buy now” or lose the opportunity to procure the product, and they had little ability to validate the quality or certify the authenticity of products. In some instances, products never arrived as companies diverted product deliveries to health systems offering to pay higher prices.
23	Yui-yip, Lau ; Zhang, Jiamian; Ng, Adolf K Y; Roozbeh, Panahi.	2020	of International Logistics and Trade ; Incheon Vol. 18, N° 3, (2020): 127-135.	https://doi.org/10.24006/jilt	China	All the stakeholders (large corporations, government bodies, nongovernmental organizations, suppliers, logistics firms).	Purchase, Production, Inventory, Storage, Management, Distribution of Rescue/Emergency supplies (Medical supplies and equipments, food, materials, etc.)	The main purposes of this study are to explore the development of China's emergency logistics system in this context and identify the critical success factors for such systems. Through the analysis, a framework of the critical success factors for emergency logistics in China is recreated. The key elements are demand forecasting and planning, inventory management, distribution network, and systema…	Emergency logistics is an important means to deal with disasters and public crises. Since the outbreak of the severe acute respiratory syndrome (SARS) virus in 2003, China has established and developed an emergency logistics management system. With the outbreak of coronavirus disease (COVID-19) in China, its emergency logistics system is facing unfolded challenges.	A series of focus groups are organized to collect the opinions of 24 interviewees from three Chinese cities, namely Wuhan, Shanghai, and Xian (The study invited eight respondents from each city to participate in the study). The focus group is used as the main method to collect qualitative data. To stimulate discussions, we asked open-ended questions, followed by subsequent questions. The online f…	The first important finding is that demand forecasting and planning are important prerequisites for the implementation of emergency logistics. To manage a dynamic demand management process, the Chinese government allocated emergency supplies according to the different demands of each region. The interviewees addressed that various automobile manufacturers adopted corporate social responsibility t…	The interviewees addressed that various automobile manufacturers adopted corporate social responsibility to revise the production line from automobile production to surgical mask production. Thus, it could stabilize the surgical mask supply in forthcoming days. Chinese government set the maximum quota for each people to purchase "A" items. Such as, each Chinese resident was allowed to purchase fi…	To manage a dynamic demand management process, the Chinese government allocated emergency supplies according to the different demands of each region. The government had taken over all supermarkets and required all materials to be accurately counted and classified.	Automobile manufacturers adopted corporate social responsibility to revise the production line from automobile production to surgical mask production.			Novel coronavirus pneumonia was studied to assess the current state of emergency logistics in China and identify its key success factors. A series of focus groups in this research provided different perspectives from three cities in China. Based on the analysis of data and relevant literature about emergency logistics concepts, this study resulted in four major findings. First, demand forecasting…	Figures 1 and 2 to which the authors refer are missed from the text.										Chinese government set the maximum quota for each people to purchase "A" items (items might be the ones with the highest cruciality). Such as, each Chinese resident was allowed to purchase five surgical masks at once via online registration.	the Chinese government has established a strong inventory network to cope with the emergency. Specifically, due to strict access control measures, the government has established material storage and delivery points in communities which was a key method for every resident to get timely materials. Based on the outcomes, systematic information management is another successful foundation of emergency…	To manage a dynamic demand management process, the Chinese government allocated emergency supplies according to the different demands of each region. The government had taken over all supermarkets and required all materials to be accurately counted and classified.							Government-owned airlines participated in distributing the emergency materials in the serious COVID-19 area via additional flight schedules.	The Chinese government has set up a distribution center network to ensure the effectiveness of emergency materials transportation and the reliability of food supply. Findings suggest that effective distribution networks are the key factors for the success of China's emergency logistics. China has implemented optimal inventory management to ensure the success of emergency logistics. The government…
24	Farouq Ahmad Faleh Alazzam, Ali Jabbar Saleh and Khaled Khalaf Abed Rabbo Aldrou	2020	Wiadomosci lekarskie	10.36740/WLek202007139	Worldwide (article about international trade, no specific country), authors are from Jordan	Not specified, but mostly Federal (responsible for the country trade policy)	Trade policy	The aim of the article is a theoretical and methodological justification for strengthening the role of international trade in medicines and equipment during the pandemic COVID-19, to establish the benefits of free trade, to develop important international trade policy priorities in this field.	No hypothesis clearly mentionned, but : The threat to global health has reached alarming proportions and has exposed a lack of national preparedness and international solidarity. The current role of achieving sustainable development goals is largely the provision of supplies for international trade in medicines and equipment. International law tends to be responsive, to war, atrocity or other dis…	This study was conducted during January-April 2020. The main materials of the research are the norms of the WTO system of agreements, the decisions of 54 countries, that adopted temporary export restrictions on certain categories of critical medical supplies in response to COVID-19. Also this study is based on the empirical and analytical data of the WHO, WTO, the Organization for Economic Co-ope…	Overall, a global trade cooperation is a crucial and needed solution to fight COVID-19.	Since the beginning of 2020 the governments of some nations have taken steps to ban or limit the export of medical equipment (such as masks) and medicines and their ingredients. According to the Global Trade Alert 54 governments had introduced export curbs on key medical supplies since the beginning of the year [13]. Countries restricting pandemic-related exports include Albania, Argentina, Austr…	The EU has banned for member states the export of personal protective equipment, including face shields, surgical masks and gowns, without export authorization. Regarding trade with non-EU countries, the European Commission issued an Implementing Regulation requiring that exports of specified personal protective equipment, whether or not originating in the European Union, to non-EU countries, be …	No action identified in the article	No action identified in the article, but some suggestions are offered : For the immediate response to the current wave of the pandemic, policy should focus on the availability of sufficient diagnostic tests and emergency supplies. This can be done through international cooperation in purchasing, to avoid excessive purchases and stockpiling in one place creating shortages in others. It also requir…	The immediate response for COVID-19 has been to break interconnections as a measure to contain and mitigate the virus. This reduces the ability for countries to cooperate, and creates further incentives for countries to implement export bans and anticipate global shortages. These bans on medical supplies have become as infectious as the virus itself. Regrettably we can observe how governments wor…	While the COVID-19 pandemic is first and foremost a health crisis, its implications are more far-reaching and could threaten global peace and security. Overall, a global trade cooperation is a crucial and needed solution to fight COVID-19. The human costs of the Coronavirus pandemic are already immeasurable and all countries need to work together to protect people and limit the economic damage. I…	Not really relevant, addresses the issue of international trade in a broad sense						Since the beginning of 2020 the governments of some nations have taken steps to ban or limit the export of medical equipment (such as masks) and medicines and their ingredients. According to the Global Trade Alert 54 governments had introduced export curbs on key medical supplies since the beginning of the year [13]. Countries restricting pandemic-related exports include Albania, Argentina, Austr…
25	Rana Aljadeed, Yazed AlRuthia, Bander Balkhi, Ibrahim Sales, Monira Alwhaibi, Omar Almohammed, Abdulaziz J. Alotaibi, Ali M. Alrumaih and Yousif Asiri	2021	Healthcare	https://doi.org/10.3390/healthcare9030290	Saudi Arabia	Not specified, but mostly Federal (study of the healthcare institutions); Organisational	Pharmaceuticals and medical supplies	We aimed to explore the status of essential drug and PPE shortages during the COVID-19 pandemic in different healthcare sectors from the perspective of medical supply chain employees who are involved in the procurement planning and purchasing of pharmaceuticals and medical supplies in Saudi Arabia.	No hypothesis clearly mentionned, but : Failure to inform the Saudi Food and Drug Authority (SFDA) of drug shortages by the different healthcare entities, poor supply chain management, poor enforcement of regulations by the ministry of health, reliance on prescription drug imports since the local manufacturers only cover 20–25% of the domestic drug consumption, low profit margin of some old and e…	This was a questionnaire-based cross-sectional study that explored the status of drug and PPE shortages among employees in the supply chain management departments of different healthcare institutions in Saudi Arabia. For this study, shortages were defined as the unavailability of any drug or PPE for two weeks or more in any healthcare institution due to the inability of the manufacturer or licens…	Approximately 51% if the participants reported that their healthcare institutionhad 10 or more drug shortages in comparison to 29.1% and 19.4% of participants who reported fewer than 10 drug shortages and no drug shortage, respectively, (p < 0.001) as shown in Figure 1. With regard to the PPE in shortage, surgical masks, face shields, medical gowns, N95 respirators, hand sanitizers, and gloves we…	Furthermore, approximately 70% of participants indicating that direct purchase orders were placed during the pandemic for medications and PPE in essence is a direct reflection of the impact of the pandemic upon the supply chain. Direct purchases are processed through NUPCO and it has been previously implicated as the source of drug shortages [11–13]. Most of the time, pharmaceutical or medical su…	No action identified in the article	Moreover, incidents such as taking a complete monopoly of the July 2020 production of remdesivir adversely affected global supply chains [32–34] (The US has bought up virtually all the stocks for the next three months of one of the two drugs proven to work against Covid-19, leaving none for the UK, Europe or most of the rest of the world.).	No action identified in the article, but some suggestions are offered : several strategies have been proposed in order to curtail current and future incidents from occurring. Implementation of policy changes, such as penalties to prevent price gouging, and mandating that procurement data is fully disclosed to the public may be effective methods for countries to consider [35]. In addition, an orga…	Moreover, the importance of demand planning and forecasting for pharmaceuticals and medical supplies cannot be emphasized enough to enhance the efficient utilization of resources. Moreover, incidents such as taking a complete monopoly of the July 2020 production of remdesivir adversely affected global supply chains [32–34] (The US has bought up virtually all the stocks for the next three months o…	Conclusions : Shortages in essential medications and PPE are normal occurrences on an international scale. Therefore, it is expected for disruptions in the supply chain to occur when unexpected crises take place. Regardless, important lessons may be drawn and strategies created to curtail or lessen the impact of future unforeseen events. Policymakers in Saudi Arabia as well as the international c…	Graph, table and figure are showing some results from the study								Overall, the procurement challenges appeared to be stabilized through the centralized purchasing agreements negotiated by NUPCO. NUPCO was able to seamlessly conclude deals for the acquisition of vital equipment such as COVID-19 testing kits to expand testing throughout the country early during the pandemic [32]. Likewise, the Joint Procurement Agreement (JPA) in the EU was also effective in prov…								More than two-thirds (69.9%) of the participants reported that direct purchase orders were placed during the COVID-19 pandemic due to the shortages of both drugs and PPE that could not be addressed by the local exchange programs between the different healthcare institutions. Furthermore, approximately 70% of participants indicating that direct purchase orders were placed during the pandemic for m…
26	Louise Curran, Jappe Eckhardt, Jaemin Lee	2020	Critical perspectives on international business	10.1108/cpoib-05-2020-0041	Worldwide, authors are from France, UK and South Korea	Mostly Federal since it's about trade policy	Trade restrictions in response to COVID-19	This paper aims to explore trade policy measures taken in response to COVID-19 and analyses in detail their extent and nature. It assesses their compatibility with World Trade Organisation (WTO) agreements: specifically, whether they were necessary and justifiable efforts to protect the security and health of populations and asks how this widespread recourse to trade barriers may impact on intern…	No hypothesis mentionned	This paper analyses an extensive database from the International Trade Centre of trade measures taken in response to COVID-19. It differentiates by type of country, nature and coverage of measures (imports or exports, type of product...). On the basis of existing jurisprudence, this paper analyses whether restrictive measures were likely to be judged legal under WTO rules. To answer the first two…	This paper finds that, although the majority of trade measures are probably justifiable, there were nevertheless many measures whose coverage and/or nature was such that a justification under existing WTO exceptions is, at the very least, arguable. Such widespread and intense instigation of potentially WTO incompatible measures in such a short period of time undoubtedly undermines the global trad…	No action identified in the article	Examples : Australia ; Temporary restrictions on non-commercial export on certain personal protective equipment and Temporary tariff concession measure to facilitate the importation of certain goods Brazil ; Temporary export ban on personal protective equipment, ventilators, hospital beds and medical monitors and Temporary suspension of the anti-dumping duties on vacuum plastic tubes for blood co…	No action identified in the article	No action identified in the article	See Table A1 (restrictives measures) and A2 (data on liberating measures such as tarriff reduction, elimination of import licencing/ban) for an analyze of every country Examples : Australia ; Temporary restrictions on non-commercial export on certain personal protective equipment and Temporary tariff concession measure to facilitate the importation of certain goods Brazil ; Temporary export ban o…	In this short paper, we sought to shed light on the likely long-term impacts of the COVID-19 pandemic on international business through an exploration of the extent to which trade policy interventions in response to the pandemic were compatible with WTO law. We find that, although the majority of measures are probably justifiable, there were nevertheless many whose coverage or nature was such tha…	All important elements are from table A1 and A2						The banning of exports is an extreme measure, which is relatively rare in the global trading system. Yet, we saw widespread recourse to such action during the crisis, sometimes with no published end date. The announcement in June 2020 that the US had bought up the entire supply of a promising treatment represented a new escalation. Such interventions could mean that other countries face the choic…
27	Carlos del Castillo-Rodriguez and Silvia Enriquez-Fernandez	2021	Journal of Law and Medicine	No DOI available	Spain	Not precised, but mostly State/federal	Medications and healthcare products	This article analyse the connection between health crisis situation and the forecasts for ensuring the adequate supply of medicines and health care products, as well as measures aimed at ensuring an appropriate caring capacity of certain health facilities.	No hypothesis mentionned	No method specified, descriptive article	Authprotoes were forced to regulate certain actions in the legal supply chain of medicines and healthcare products, such as procurement and dispensing.	On 14 March 2020, the Government of Spain declared the state of alarm throughout the national territory, with the aim of protecting the health of citizens, containing the progression of the disease and strengthening the public health system. The different measures that the Government may take during the state of alarm are regulated in Art 11 of the law, which are : to to practice temporary requis…	The Spanish Agency for Medicines and HealthCare Products may collect information on the planned manufacturing operations from medicine manufacturers. Obligation for the holder of the marketing autorisation to communicate electronically on a daily basis the available stock, the quantity supplied in the last 24 hours and the forecarst of batch release and reception (dates and quantites) through the…	The relevant health authority may order the prioritisation of the manufacture of thoses medicines considered neccessary for the protection of public health.	No action identified in the article	p.3 D - The Government through the promulgtion of the Royal Decree-Law 6-2020 of March 10 (...) has determined that the State Healthcare Administrator will be the relevant authority to establish centralised supply and limit their prescription if a medicine or healthcare producct is affected by exceptional supply difficulties.	p.6 G - Two phases of the legal supply chain of medicines and healthcare products have been extraordinarily regulated, which have been affected by the new measures taken by the Government : the procurement and dispensing of medicines. Measures have been taken to address the exceptional supply difficulties in Spain, which have led the State to be able to carry out the centralised supply of medicin…	Article present the measures/directives/decree announced by the government			On 14 March 2020, the Government of Spain declared the state of alarm throughout the national territory, with the aim of protecting the health of citizens, containing the progression of the disease and strengthening the public health system. The different measures that the Government may take during the state of alarm are regulated in Art 11 of the law, which are : to practice temporary requisiti…				The relevant health authority may order the prioritisation of the manufacture of those medicines considered neccessary for the protection of public health.	Measures have been taken to address the exceptional supply difficulties in Spain, which have led the State to be able to carry out the centralised supply of medicines and health care products in order to ensure adequate procurement of the material neccessary for the provention of COVID-19.		Two phases of the legal supply chain of medicines and healthcare products have been extraordinarily regulated, which have been affected by the new measures taken by the Government : the procurement and dispensing of medicines.
28	Simon Evenett, Matteo Fiorini, Johannes Fritz, Bernard Hoekman, Piotr Lukaszuk, Nadia Rocha, Michele Ruta, Filippo Santi et Anirudh Shingal	2021	The World Economy	10.1111/twec.13119	Worldwide	Federal	Food, medical supplies and personal protective equipment	Our aim in this paper is to provide a descriptive assessment of the trade policy measures implemented in response to the COVID-19 pandemic.	No hypothesis mentionned, but : Real-time tracking of the use of trade policy measures is difficult as governments only report changes in trade policy to the WTO with a lag and may not notify the WTO at all. Timely information on trade policy measures matters for businesses seeking to expand production and needing to source inputs to do so, to public authorities responsible for procuring critical…	First, automated techniques are used to gather information in multiple languages on relevant trade policy changes from many different sources including websites of relevant government agencies (which can include finance ministries, trade ministries, customs agencies, health ministries or associated agencies, and offices of the head of government or state); websites of relevant international organ…	The data set reveals a rapid increase in trade policy activism in February and March 2020 in tandem with the rise in COVID-19 cases but also uncovers extensive heterogeneity across countries in both their use of trade policy and the types of measures used. Some countries acted to restrict exports and facilitate imports, others targeted only one of these margins, and many did not use trade policy …	No action identified in the article	Overall, import facilitation slightly dominates the trade policy responses in every month after February 2020, for both food and medical products. Export restricting measures peak in April/May 2020, but the overall number of measures do not vary significantly during the period. we observe a surge in February–March–April 2020 for both trade liberalising and restrictive measures affecting medical a…	No action identified in the article	No action identified in the article	Table 1 reports the evolution of active measures over time. Apart from medical goods in March 2020, import-facilitating measures outnumber export restrictions. Overall, import facilitation slightly dominates the trade policy responses in every month after February 2020, for both food and medical products. Export restricting measures peak in April/May 2020, but the overall number of measures do no…	This paper presents new high-frequency data on trade policy changes in two sectors that are critical during the COVID-19 pandemic: medical goods and medicines, and agricultural and food products. The data were collected on a weekly basis, and span the period from January 2 to mid-October, 2020.18 The data record the jurisdiction implementing policy changes, the direction of the measure, type of m…	Tables and figures are interesting.						The data set reveals a rapid increase in trade policy activism in February and March 2020 in tandem with the rise in COVID-19 cases but also uncovers extensive heterogeneity across countries in both their use of trade policy and the types of measures used. Some countries acted to restrict exports and facilitate imports, others targeted only one of these margins, and many did not use trade policy …
29	Laura-Alexandra Farca, Dacian C. Dragos	2020	Transylvanian Review of Administrative Sciences	10.24193/tras.SI2020.4	Romania and European Union	Federal (and through the EU)	Public procurement	This article aims to analyze whether the legislation enacted in the field of public procurement in Romania, based on the 2014 EU Directives, is effective in fostering resilience of the public institutions and indirectly of communities, and to provide a fit-for-purpose mechanism for dealing with the pandemic generated by the new type of coronavirus, Sars-CoV-2.	We argue that resorting to specific tools (negotiated procedures, framework-agreements, centralized procurement, sustainable and social procurement, reserved contracts) when carrying out swift interventions generated by the pandemic would have been more suitable during this health crisis or even for preventing the effects of this pandemic. Instead, the attention of the legislator has been concent…	No method specified, descriptive article (brief review of the measures adopted at the EU level, analysis of the legal provisions adopted in Romania during the emergency state, and in the end will discuss pending challenges at the end of the emergency state.	In our opinion, the legal framework for public procurement in place is flexible enough to accommodate swift purchases in times of crisis. Both the EU Directives from 2014 and national laws from 2016 provide for expedite procedures and urgent procedures to be applied when there is a situation of emergency. By enacting provisions that permitted direct procurement (which is the least documented proc…	In the current epidemic crisis, the response of public authorities has been construed also with the help of the rules of public procurement. The European Commission has managed to conduct the first major EU joint procurement of medical equipment (JPA) considering the large number of Member States involved. On their turn, Member States can also make use of the negotiated procedures or simplified p…	No action identified in the article	No action identified in the article	No action identified in the article, but : There are enough legal provisions in order to ensure the adaptation, extension or even termination of public contracts during the pandemic crisis, and thus to ensure resilience of public institutions affected by the exceptional circumstances. The balancing of affected interests should be at the base of the decision to extend, modify, suspend or terminate…	Other measures taken at EU level included, among others, limitation of export of medical equipment to third countries and elimination of customs duties on imports from third countries for a temporary period of 6 months.	In our opinion, the 2014 Directives on public procurement offer enough legal mechanisms to adapt the procurement procedures to an ongoing public health crisis. The solution adopted during the alert state – to encourage responsible use of the existing mechanism such as the negotiation without publication of a tender notice (art. 33 of the 24/2014/EU Directive and art. 114 of the Law no. 98/2016) i…	Very accurate for our project			In our opinion, the legal framework for public procurement in place is flexible enough to accommodate swift purchases in times of crisis. Due to the pandemic, on March 16, 2020, the Romanian President issued State Emergency Decree no. 195/2020 and declared the state of emergency for 30 days on the basis of Emergency Governmental Ordinance no. 1/1999 regarding regime of the state of siege and of e…			Other measures taken at EU level included, among others, limitation of export of medical equipment to third countries and elimination of customs duties on imports from third countries for a temporary period of 6 months.		The European Commission has managed to conduct the first major EU joint procurement of medical equipment (JPA) considering the large number of Member States involved.		Both the EU Directives from 2014 and national laws from 2016 provide for expedite procedures and urgent procedures to be applied when there is a situation of emergency. By enacting provisions that permitted direct procurement (which is the least documented procurement) during emergency state the Romanian state gave the impression that transparency, proportionality and accountability are forfeited…				Subsequently, the Commission launched five calls for tenders for the supply of medical countermeasures on February 28 (gloves and coveralls), March 17 (goggles, face shields and masks, as well as ventilators), March 19 (laboratory equipment, including testing kits), and June 17 (ICU medicines) – with participation of up to 26 countries. Also, based on the Guidance, contracting authorities could m…	direct procurement or procurement below thresholds does not imply mere flexibility under the Romanian public procurement system. Also, other available mechanisms could be available for contracting authorities: payment through an escrow account, an updated list of suppliers or even the submission of samples or photographs of the compliant product. Moreover, member states may exceptionally derogate…					The Commission has set up a ‘clearing house for medical equipment’, for a period of 6 months, that facilitates the identification of available supplies, including testing kits, and accelerates their matching with demand by the Member States.
30	Robert Handfield, Daniel Joseph Finkenstadt, Eugene S. Schneller, A. Blanton Godfrey, Peter Guinto	2020	Milbank Quarterly	10.1111/1468-0009.12485	United States	Federal	strategic national stockpile during pandemic	This paper is responsive to the National Academies of Sciences, Engineering and Medicine recommendation to study and monitor disasters and to provide governments with course of action to satisfy legislative mandates.	No hypothesis clearly mentionned, but : Also important to our discussion of critical medical products and their supply chains is the contention that for public health and the health of the public, government agencies must understand that their core competency is not in operating supply chains, as is the case in fully centralized systems. Instead, especially in a geographically large and structura…	Our analysis draws on our observations of the responses to COVID-19 in regard to acquisition and contracting problem-solving, our review of field discussions and interactions with experts, a critique of existing proposals for managing the strategic national stockpile in the United States a mapping of the responses to national contingency planning phases, and the identification of gaps in current …	Current proposals call for augmenting a system that has failed to deliver the needed response to COVID-19. These proposals do not address the key attributes for pandemic plan renewal: flexibility, traceability and transparency, persistence and responsiveness, global independence, and equitable access. We offer a commons-based framework for achieving the opportunities and risks which are responsiv…	No action identified in the article	On April 29, 2020, US senators, including minority leader Charles Schumer (D-NY), introduced the Medical Supply Transparency and Delivery Act, which was inserted in the Health and Economic Recovery Omnibus Emergency Solutions (HEROES) Act on May 12, 2020.13 This legislation’s purpose is to “provide for the expedited and transparent procurement and distribution of equipment and supplies needed to …	No action identified in the article	No action identified, but some ideas mentionned : If COVID-19 has taught us anything, it is that persistent awareness is key to preparedness. Indeed, previous efforts to create a national pandemic preparation program soon fell into disrepair after the SARS virus faded into distant memory.2 Supply chains cannot be altered or forcibly manipulated in a typical life-threatening need window (72 or few…	n/a	The United States needs a “commons-based strategy” that is not simply a stockpile repository but instead is a network of repositories, fluid inventories, and analytic monitoring governed by the experts. We need a coordinated effort, a “commons” that will direct both conventional and new suppliers to meet demands and to eliminate hoarding and other behaviors. As we think through an optimal governa…	This article details a model that could be use to manage health care supply during emergencies.			On April 29, 2020, US senators, including minority leader Charles Schumer (D-NY), introduced the Medical Supply Transparency and Delivery Act, which was inserted in the Health and Economic Recovery Omnibus Emergency Solutions (HEROES) Act on May 12, 2020.13 This legislation’s purpose is to “provide for the expedited and transparent procurement and distribution of equipment and supplies needed to …					Joint Acquisition Task Force		The bill requires that the executive branch use all the authority under the Defense Product Act (DPA) of 1950 to mobilize an equitable and transparent process. The bill charges the executive branch to, among other things: 1. Publicly report national assessments on a weekly basis to determine national critical equipment supplies and requirements. 2. Establish an executive officer to oversee acquis…				We observed an intense and immediate response by the Joint Acquisition Task Force to rapidly source supplies and quickly institute a robust vendor-risk assessment process.
31	Kimura, Fukunari; Shandre Mugan, Thangavelu; Narjoko, Dionisius; Findlay, Christopher	2020	Asian Economic Journal	10.1111/asej.12198	East Asia	Regional	Global value chains	In this paper, we try to identify and isolate the effects of the pandemic shock from the economic shock. Without a policy response, the social costs of the pandemic in terms of human isolation, death, household disruption and depression will be significant. It may have an immediate economic effect and, if persistent, the pandemic shock may also increase the scale of the economic shock that follow…	No hypothesis mentionned, but : According to these earlier experiences, the region’s recovery in the post-pandemic period is dependent on regional trade and investment policies as well as the flexibility of GVC.	Descriptive article, no method precised	We find that regional policy coordination is critical to mitigate and isolate the pandemic shock and that reacting early to the pandemic shock reduces the pending economic shock. We believe early policy reaction at the regional level will have a positive impact on flattening the pandemic curve but also on the responses of the GVC and domestic healthcare systems to the pandemic shock. Regional-lev…	No action identified in the article	China Export ban Masks and raw materials to make it January 2020 Taiwan Export ban Masks 24 January 2020 India Export ban Personal protection equipment, including masks 31 January 2020 Thailand Export license Masks 6 February 2020 Thailand Export limit Masks 21 February 2020 Korea Export limita Masks 26 February 2020 India Export ban 24 active pharmaceutical ingredients 3 March 2020 Indonesia Lic…	No action identified in the article	No action mentionned, but some suggestions : The key to pandemic policy is to mitigate and isolate the effects with strong regulations so that such shocks lead to only temporary disruptions to economic activities and to avoid significant loss of life. It is also important not to disrupt long-run processes of technological progress and to avoid the loss of production capacity through bankruptcies.…	Governance and stability of the GVC are critical during the pandemic in terms of hedging the risk of disruptions to the procurement of critical medical and health products as well as maintaining service linkages to manufacturing, such as the logistics sector and digital services. GVC disruptions (border closures and restrictions on the movement of people) will increase the cost of the pandemic in…	The key policy response includes a focus on GVC, immediately because of their role in providing medical equipment and in the longer term to facilitate recovery. The disruption to economic activities by COVID-19 is not due to the weakness of the global production network but to the lack of institutional preparedness and regional cooperation to deal with and respond early when one of the key tradin…							Export bans and limits in Asian countries (ASEAN Member States)	The key policy response includes a focus on GVC, immediately because of their role in providing medical equipment and in the longer term to facilitate recovery. The complete shutdown of regional borders restricted the ability of the GVC to respond to and support the market and pandemic policies in the region, which increases the economic cost of the pandemic.
32	Chun-Chien Kuo	2021	Asian Economic Paper	https://doi.org/10.1162/asep_a_00805	Taiwan	Federal	Economic impact	This paper aims to describe Taiwan’s experiences in controlling the virus and also indicate and explain the impacts of COVID-19 on Taiwan’s economy	No hypothesis clearly mentionned	Descriptive article, no method precised	Its previous SARS experience makes the Taiwanese populace a highly alert society that is willing to cooperate in practicing hygienic habits like wearing masks and washing hands frequently. An affordable and high-coverage national health insurance system also plays a crucial role in Taiwan’s fight against COVID-19, aiding the “precision prevention” strategy that Taiwan relies on to trace cases and…	No action identified in the article	Taiwan then utilized its National Health Insurance (NHI) system to facilitate the mask distribution for its residents. On 6 February, the “Name-Based Mask Distribution System" was implemented, which allowed citizens to purchase face masks in person from approximately 6,280 NHI-contracted pharmacies and 340 health centers with their national insurance cards. Citizens were assigned different dates …	A national committee was established to spearhead efforts for the production of general medical masks and surgical masks domestically. It quickly deployed 60 mask production lines that enabled daily mask production to be increased from 1.88 million to 19 million as of the end of April 2020.	The CECC also announced in July 2020 that the name-based mask distribution system would last until at least the end of the year to ensure sufficient masks are available for purchase. Also, a suggestion is made : Control the epidemic through improved hygiene practices and the isolation of infectious individuals rather than a reliance on deep economic shutdown	Face masks were requisitioned and distributed by the government to guarantee the availability of supplies. To ensure the steady supply of masks, the government quickly banned manufacturers from exporting them, implemented a rationing system, and set the maximum price at just 16 cents each. (The ban on the exports of masks was eventually removed on 30 June.) Beside face masks, the government also …	Taiwan’s success story may open up opportunities for the country to assume a leading role as a facilitator in the reallocation of the global supply chain and the creation of a new worldwide health coalition that includes Taiwan, unlike its lonely efforts 17 years ago when SARS hit the Southeast Asian and Pacific regions.	This article generally discusses the actions that have been taken by the government to slow the covid transmission.						To ensure the steady supply of masks, the government quickly banned manufacturers from exporting them, implemented a rationing system, and set the maximum price at just 16 cents each. (The ban on the exports of masks was eventually removed on 30 June.)	The timely government reaction to set up a centralized command center helped to prevent the virus from spreading in the initial stages. Taiwan utilized its National Health Insurance (NHI) system to facilitate the mask distribution for its residents. On 6 February, the “Name-Based Mask Distribution System" was implemented, which allowed citizens to purchase face masks in person from approximately …
33	Shihchen Kuo, Huang-Tz Ou, C. Jason Wang	2021	Journal of the American Pharmacists Association	https://doi.org/10.1016/j.japh.2020.08.029 1544-3191/	Taiwan	Not precised, but mostly federal	Medication	This report describes the sources of potential medication shortages, discusses the preparedness and contingency strategies to address medication shortages, and outlines the evidence-based recommendations on ensuring a stable medication supply and improving the quality and security of medicines.	No hypothesis mentionned, but : Despite its early success, as the COVID-19 pandemic continues and probably recurs, all countries, including Taiwan, need to reconsider and reinforce their pharmaceutical management strategies to prevent medication shortages that may loom ahead. Failure to do so can lead to unnecessary and preventable deaths, particularly among individuals with chronic diseases.	Descriptive article, no method precised	Collaborative inputs and efforts from all interdependent stakeholders in pharmaceutical supply chains are critical for establishing transparent preparedness and contingency plans to address drug shortages affected by disruptions of overseas manufacturing or stock-outs in pharmacies due to medication misallocation. Strategies have been documented and recommended in Taiwan and the United States to …	No action identified in the article	Something was already there before : Before the COVID-19 crisis, in 2012, Taiwan FDA had already set up a drug supply and shortage information network in which an online platform is provided for the public to report cases of medication shortages.7 Once a case is filed, Taiwan FDA will immediately activate an evaluation and management protocol to identify alternative drugs or therapeutic approache…	Recent data have suggested that remdesivir not only shortens time to recovery but reduces the likelihood of dying of COVID-19 in adults hospitalized with moderate-to-severe COVID-19 disease and can halt replication of COVID-19 virus growth in human lung cells and mice.12 Hydroxychloroquine, however, does not reduce symptom severity or improve clinical status among outpatient adults who are sympto…	No action mentionned, but a suggestion is made : To address the root causes of drug shortages, the interagency Drug Shortage Task Force led by U.S. FDA offered 3 recommendations.1 First, there is a need of creating a shared understanding of the impact of medication shortages on patient outcomes, health care delivery, and health care costs and of the contracting practices that may contribute to sh…	n/a	As of September 4, there is no known nationwide essential shortage of medications in Taiwan. There are local stockout events occurring mostly in community pharmacies owing to long-standing distribution issues resulting from nontransparent price negotiation and strong profit competition among stakeholders, etc. Implementing additional recommended measures may be necessary to prevent worsening of l…	5 pages article, very short, but relevent		(4) establishment of financial stimulus and reimbursement plans to relieve the cost burden of identifying and using alternative sources;	(3) expedited review of applications for relevant APIs;				As early as late January 2020, Taiwan FDA has held joint meetings with pharmaceutical manufacturers and commercial associations and initiated multiple strategies and proactive measures in response to potential pharmaceutical shortages due to the COVID-19 crisis, including: (1) inventory checking for identifying and tracking medications likely to have shortages; (2) identification of alternative s…			(5) reinforcement of the supply-demand balance ruling to ensure the rational distribution, allocation, and stockpile of medications. Furthermore, to avoid misallocation and excess stockpiles of medications among health care facilities (i.e., hospitals, community pharmacies, and primary care clinics), Taiwan FDA has successively issued 2 official guidelines specific for managing drug supply and mi…		(1) inventory checking for identifying and tracking medications likely to have shortages;		(2) identification of alternative sources of APIs or medications;							The government has been strengthening risk communications about medication shortages by providing updated information through multiple channels, releasing news reports and announcements, holding press conferences, and continuously tracking public opinions to proactively respond or clarify when necessary. These actions serve to increase public awareness of issues related to drug supply, fight agai…
34	EunSu Lee, Yi-Yu Chen, Melanie McDonald and Erin O’Neill	2020	Systems	doi:10.3390/systems8020018	Korea	Federal	Masks and respirators	This study investigates the dynamic response system of Korea to the COVID-19 pandemic and discusses lessons learned as part of a societal learning.	No hypothesis mentionned	To investigate Korea’s dynamic response systems, this study adopts an exploratory and anecdotal analysis. In Section 2, types of masks are classified, and mask demand is analyzed regarding three scenarios, including lockdown and open democratic approaches. Demand management is also discussed while considering a rotation system to deal with the shortage of masks in the market and maintain a health…	The study shows that it is critical to developing a quick and dynamic response system to the evolving market conditions with flexible and agile operations. Visibility with transparency with information sharing with the public is also critical under global pandemic. Due to the shortage of mask supply, smart consumption is required along with collaboration with public and private sectors, as well a…	The Korea Public Procurement Service was in charge of buying the masks (see details in hyp 2))	The Task Force of Mask Supply Stabilization Measures was established on 26 February 2020 with the Ministry of Economy and Finance. The Task Force determined specific fair distribution and supply expansion measures, in order to address the difficulties of supply of raw materials appealed by manufacturers. This was also done while balancing demand and supply by simultaneously promoting cooperation …	On 12 February 2020, the Korea Ministry of Food and Drug Safety announced Emergency Demand and Supply Stability Measures for Masks and Hand Sanitizer in response to the Price Stabilization Act (Article 2 and 6) to fill the gap of the imbalance of healthcare mask and surgical mask supply and demand in the COVID-19 emergency situations. The act was implemented for the purpose of stipulating matters…	No action are mentionned, but some suggestion are made : To continue the systems operational and sustainable, system resilience plays an important role in the accomplishment of the system’s goals in the face of the global pandemic and limited resources [14]. The resilience system characterizes as adaptive capacity addresses a systems’ capability to dynamically extend capacity on the surge of mask…	In effect on 26 February 2020, mask vendors are banned from exporting healthcare and surgical masks, and producers are limited to export masks less than 10% of the day’s production. Healthcare and surgical mask producers must quickly ship out more than 50% of the day’s production to public sales outlets. The local production capacity cannot meet the surge of demand. Furthermore, the Chinese gover…	This study investigated how Korea responded to the challenging expansion of facemask production. This is terms of dealing with the high public demand and high-quality standards to meet the sudden increase of demand during the COVID-19 pandemic. The case study was conducted using an anecdotal analysis and exploratory analysis with publicly available data. The study found that transparency, opennes…	Very relevant		It was decided that up to 80% of domestic production would be allocated by the government to the market [26]. The government encouraged the manufacturers to produce more masks to fill the gap between demand and supply. Government investment in production capacity: For the producers expanding their capacity by upgrading existing equipment and installing new production lines and purchasing equipmen…	the Price Stabilization Act (Article 2 and 6) was implemented for the purpose of stipulating matters concerning the highest price designation and emergency supply adjustment measures for healthcare and surgical masks and hand sanitizers (Report 2020-9 on the Ministry of Food and Drug Safety)			In principle, the export of masks is prohibited except for the export of masks for humanitarian purposes until 30 April 2020. On 6 March 2020, the measures for supplying public masks was revised, resulting in banning the export of healthcare and medical masks.	On 6 March 2020, 726 million public health masks were distributed via public distribution channels. However, due to the long line to secure masks and limited supply, Korea began implementing the five-day rotation system on 9 March which was successfully implemented in Taiwan to distribute healthcare masks to the public in February 2020 [27].	The Korea Public Procurement Service was in charge of buying the masks. As part of Mask Supply Stabilization Measures, the Korea Public Procurement Service (KPPS) contracted with the producers to purchase the public masks.		On 12 February 2020, the Korea Ministry of Food and Drug Safety announced Emergency Demand and Supply Stability Measures for Masks and Hand Sanitizer in response to the Price Stabilization Act (Article 2 and 6) to fill the gap of the imbalance of healthcare mask and surgical mask supply and demand in the COVID-19 emergency situations. Based on the revised measures on 6 March 2020, the manufacture…	The Task Force of Mask Supply Stabilization Measures was established on 26 February 2020 with the Ministry of Economy and Finance. The Task Force determined specific fair distribution and supply expansion measures, in order to address the difficulties of supply of raw materials appealed by manufacturers. This was also done while balancing demand and supply by simultaneously promoting cooperation …				To ensure that the general public purchases masks in rural, suburban, and urban areas, the government signed contracts with three wholesalers for distribution, and the final goods are available at around 23,000 local retailers [26]. If these investments in production and equipment result in low demand in the future, the company will hesitate to invest, so the government decided to purchase all of…					To effectively control and manage the distribution system and inventory, the information portal of Health Insurance Review and Assessment Service was determined to be used to connect the mask distributors of hospitals, pharmacies, national agricultural cooperatives (Nonghyup marts), and post offices [28].
35	Walter Bolívar Jarrín López, Dailin Peña Suárez, Galo Renato Navas Espín, Nancy Deidamia Silva Álvarez	2021	Revista Universidad Y Sociedad	No DOI available	Ecuador	Not precised, provincial/local	Control actions taken by the governement during the pandemic	The objective of this work is to demonstrate the absence of application of control procedures, since internal controls were omitted within the procurement processes of goods, services, devices and medical supplies to meet the health emergency declared by the World Pandemic.	No hypothesis mentionned	Based on the information and data inherent to the public procurement processes in emergency situations generated by the Global Pandemic of COVID 19, collected in this investigation, which corresponds to the actions or omissions that should have been adopted prior to the contracting processes. carried out by entities and organizations of the public sector in the province of Pastaza, studying parti…	Based on the contracting processes carried out by the Municipal Decentralized Autonomous Government of Pastaza Canton in emergency situations generated by COVID-19, according to the investigation carried out in each of the processes described in the tables, it is evident the omissions and non-compliances in each of the proceesses, the entity did not follow control procedures that should have been…	Based on the Resolutions of the National COE, dated March 27, 2020, the Municipal Government of the Pastaza canton, in view of the sanitary emergency and as urgent measures to combat the contagion of the COVID 19, the municipality starts with immadiate actions throught public procurement processes in emergency situations as determined by article 57 - Procedure of the Organic Law of the National p…	No action identified in the article	No action identified in the article	No action identified in the article	n/a	The Autonomous Decentralized Municipal Government of the Pastaza canton carried out public contracting processes in an emergency situation, ignoring control procedures that generated risk situations that affected institutional interests. The absence of control actions to the contracting processes in an emergency situation duly monitored by the Internal Control Unit of the GAD. Municipality of the…	Translated from Spanish to English										Based on the Resolutions of the National COE, dated March 27, 2020, the Municipal Government of the Pastaza canton, in view of the sanitary emergency and as urgent measures to combat the contagion of the COVID 19, the municipality starts with immediate actions through public procurement processes in emergency situations as determined by article 57 - Procedure of the Organic Law of the National pu…					Based on the contracting processes carried out by the Municipal Decentralized Autonomous Government of Pastaza Canton in emergency situations generated by COVID-19, according to the investigation carried out in each of the processes described in the tables, it is evident the omissions and non-compliances in each of the proceesses, the entity did not follow control procedures that should have been…
36	Esteban Ortiz-Prado, Raul Fernandez-Naranjo, Yeferson Torres-Berru, Rachel Lowe, and Irene Torres	2021	American Journal of Tropical Medicine & Hygiene	doi:10.4269/ajtmh.21-0221	Ecuador	Federal	Prices of PPE and other supplies	This study aims to compare variability in prices of products acquired through public contracts in Ecuador for use in clinical settings or as protection for the general population in response to the COVID-19 pandemic.	No hypothesis mentionned	This is an observational descriptive study of the publicly available data on government-driven purchases for the public health system in Ecuador from January 1, 2020 to July 31, 2020.	Although it is true that greater worldwide demand for medical equipment and supplies drove price increases in both high-income and low- and middle-income countries, government-based contracts in Ecuador diverted from market prices. Furthermore, the national and local governments, public hospitals, and the National Secretariat for Risk Management do not appear to have coordinated bulk negotiations…	government-based contracts in Ecuador diverted from market prices. Furthermore, the national and local governments, public hospitals, and the National Secretariat for Risk Management do not appear to have coordinated bulk negotiations to ensure better prices. In addition, exceptional purchases of ammonium quaternary and hydroxychloroquine by the Ecuadorian government show that decisions were not …	However, there is no evidence that the government was trying to keep prices down through control mechanisms or at least greater scrutiny and accountability of public purchases.	Media reports on corruption in government-driven purchases pointed toward contracts remaining largely unmonitored as the health emergency unfolded,28,29 and investing in local production was not a high priority in the government agenda.	No action identified, but somes changes are proposed : Price caps and other forms of regulation, as well as greater scrutiny and transparency of government-driven purchases, and investment in local production, are warranted in Ecuador for improved infectious disease prevention. Improvements in the health system and pandemic preparedness efforts should focus on ensuring adequate investment of publ…	It has been reported that at least 202 public contracts signed during the pandemic response have irregularities; a majority of them involve the purchase of medical supplies, masks, suits, antibacterial gel, PCR tests, medicines, food kits, and other products and services.19 The comptroller general of Ecuador found that food kits were purchased by public institutions for distribution among vulnera…	The COVID-19 pandemic has exposed flaws in health system governance around the world, highlighting the potential for price speculation and unjustified hikes in prices to undermine the effectiveness of country responses. At the beginning of the pandemic, Ecuador suffered one of the most aggressive outbreaks of COVID-19 worldwide, and many questions have remained unanswered regarding the extremely …	Table and figures are interesting. Article focus on price and does not confirm any government implications								Although it is true that greater worldwide demand for medical equipment and supplies drove price increases in both high-income and low- and middle-income countries, government-based contracts in Ecuador diverted from market prices. Furthermore, the national and local governments, public hospitals, and the National Secretariat for Risk Management do not appear to have coordinated bulk negotiations…					In addition, exceptional purchases of ammonium quaternary and hydroxychloroquine by the Ecuadorian government show that decisions were not necessarily based on need or the best available evidence.25		there is no evidence that the government was trying to keep prices down through control mechanisms or at least greater scrutiny and accountability of public purchases. Media reports on corruption in government-driven purchases pointed toward contracts remaining largely unmonitored as the health emergency unfolded,28,29 and investing in local production was not a high priority in the government ag…
37	Joost Pauwelyn	2020	Journal of World Trade	No DOI available	European Union and WTO members	Federal	Commercial restrictions	What this contribution seeks to do is to set out the options and limits under international trade agreements.	No hypothesis mentionned	Descriptive article, no method precised : Section II discusses export restrictions under EU law, first within and then outside the EU. Section III turns to WTO agreements, discussing both obligations in respect of export restrictions, and a number of exceptions explicitly provided for. Section IV briefly examines preferential trade agreements (more specifically: the EU-Canada Comprehensive Econom…	Although trade agreements, ranging from EU treaties, CETA and USMCA to the WTO treaty, generally prohibit quantitative export restrictions, they also provide for a series of carve-outs and exceptions that explicitly allow countries to restrict exports in times of pandemic.	No action identified in the article	In early March 2020, some Member States such as France, Germany and the Czech Republic imposed restrictions on PPE exports both to other EU Member States (relying on Article 36 TFEU) and to third countries (invoking Article 10 of Regulation 2015/ 479). Partly to counteract those Member State restrictions, on March 14, the EU Commission imposed a Union-wide requirement of export authorizations for…	No action identified in the article	On 30 March 2020, Trade and Investment Ministers of the G20 agreed that ‘emergency measures designed to tackle COVID-19, if deemed necessary, must be targeted, proportionate, transparent, and temporary, and that they do not create unnecessary barriers to trade or disruption to global supply chains, and are consistent with WTO rules’. 70 On 22 April 2020, 26 WTO Members (including the EU-27 and th…	In early March 2020, some Member States such as France, Germany and the Czech Republic imposed restrictions on PPE exports both to other EU Member States (relying on Article 36 TFEU) and to third countries (invoking Article 10 of Regulation 2015/ 479). Partly to counteract those Member State restrictions, on March 14, the EU Commission imposed a Union-wide requirement of export authorizations for…	‘Trade saves lives’ could have been the headline. COVID-19 hit so hard, quickly and across so many nations at the same time, that many countries not only rushed to produce and import, but also imposed export restrictions on protective masks, ventilators and other products they were running out of. As a result, like so many trade law analyses before it,64 this contribution focused on the options a…							In early March 2020, some Member States such as France, Germany and the Czech Republic imposed restrictions on PPE exports both to other EU Member States (relying on Article 36 TFEU) and to third countries (invoking Article 10 of Regulation 2015/ 479). Partly to counteract those Member State restrictions, on March 14, the EU Commission imposed a Union-wide requirement of export authorizations for…					In addition, a new Clearing House is set up ‘with the objective to coordinate efforts to match supply and demand in the EU’.
38	Abutabenjeh, S.; Anguelov, L.; Brunjes, B. M.; Dimand, A. M.; Rodriguez-Plesa, E.	2021	Journal of Emergency Management		USA	Federal	Procurement of essential supplies	how have pressures from emergency conditions, systemic problems, and value conflicts affected the govern- ment’s ability to procure essential resources, manage partnerships, and coordinate the supply chain?	none stated	Case study comparisons (with COVID-19)	Taking a “whole-of-government” approach, the federal government has primarily offered guidance and funding, while state and local governments have been responsible for organizing and implementing the details of the response in their respective communities. In May 2020, FEMA provided $200 million to local governments to “supplement local service organizations that provide critical resources to peo…	Consistency, coordination, and lower costs are especially important for procurement during emergencies. In such cases, the primary goal is to access and disseminate resources as quickly as possible to save lives. With greater financial and human capital resources, the federal government can lower transaction costs, aggregate demand preferences, and streamline procurement processes.93-95 During th…	not specified	not specified	not specified	First, greater centralization can facilitate efficient emergency procurement. Second, emergency procurement needs to be more accountable and equitable. As a result of the urgency to save lives, public managers prioritize efficient procurement at the expense of accountability and equity. Third, government agencies should adopt strategic sourcing, transforming purchasing function from a reactive ad…	It is evident that more centralized procure- ment is necessary. In the “whole - of -government approach,” the federal government can lead the pro- curement of critical supplies and services. To achieve economies of scale (and thus lower prices), the federal government should do more to back ongoing state and local recovery efforts. Greater centralization will improve coordination across the natio…	This was more an anlysis of three case studies (9-11, Hurricane katrina and H1N1 Swine Flu) with application to the ongoing COVID-19 procurement response, rather than an analysis of COVID-19 response per se.				Despite having greater resources and a better ability to take advantage of economies of scale, the federal government has not stepped in to provide sufficient support for lower levels of government. the federal government has repeatedly failed take advantage of both its procurement capacity and purchasing power, leaving state and local governments to fend for themselves. Fragmentation has led to …				Additionally, coordination between FEMA, HHS, and private contractors facilitated procurement and delivery of medical equipment and personal protective equipment to states for Medicaid and Medicare nursing homes.
39	Anjos, M. D.	2021	Soc of Juridical & Administrative Sci		Portugal	Federal, EU	Legal aspects of public procurement	will the pandemic force us to rethink the paradigm of public procurement in the EU, based on public procurement? Is it appropriate and sufficient to introduce an exception regime, suitable for emergencies such as the one we live in, or will all public procurement have and be rethought? Firstly, it will be developed the problems of contracting in the context of a pandemic, with regard to the acqui…	None stated	study of new legal measures introduced in pandemic time and study of the solutions adopted by Portuguese law.		In the initial period of pandemic in EU (March 2020) the solution adopted in Portugal was to legislate by introducing an exceptional public procurement regime to meet the emerging needs of the pandemic.	The same exception rules apply to the purchase of vaccines to promote group immunity of the population. In this respect, the EU has for the first time taken concerted action to provide the best solutions to provide a correct, safe and as fast as possible vaccination process. And once again, in this process, the usual procurement procedures have been replaced by faster and less bureaucratic ways t…		The public procurement regime in EU will be substantially reformed. As a sign of that we can mention all the measures adopted in EU. The member states have developed a common approach to safe COVID-19 vaccines, to coordinate testing strategies and to facilitate the supply of protective and medical equipment across Europe, but this is not enough. The next years will be crucial for the future of EU…	it is important to keep and ensure the principles of public procurement (rule of law, transparency, and free competition) imposed by the EU Public Procurement Directives by introducing a safeguard clause allowing Member States the possibility to resolve crisis, health emergency or other situations, whenever the lives of the population sat at stake.	the exceptional public procurement framework make sense, also, in the post-pandemic period to the exact extent that they are necessary to facilitate the recovery of health and social support systems. The European Commission estimates that measures to support the recovery of member states' economies could last for two years. Therefore, during this period it is appropriate to maintain swift procedu…				In the initial period of pandemic in EU (March 2020) the solution adopted in Portugal was to legislate by introducing an exceptional public procurement regime to meet the emerging needs of the pandemic.							it is important to keep and ensure the principles of public procurement (rule of law, transparency, and free competition) imposed by the EU Public Procurement Directives by introducing a safeguard clause allowing Member States the possibility to resolve crisis, health emergency or other situations, whenever the lives of the population are at stake. Secondly, this procedure must be accompanied by …	The member states have developed a common approach to safe COVID-19 vaccines, to coordinate testing strategies and to facilitate the supply of protective and medical equipment across Europe, but this is not enough. The European Commission has a recovery multilevel plan. An important document for understand the new deal in the EU future after pandemic crisis is the «NextGenerationEU»2. As referred…									The European Commission estimates that measures to support the recovery of member states' economies could last for two years. Therefore, during this period it is appropriate to maintain swift procedures in the implementation of policies and in the adoption of the necessary measures.
40	Baloch, G.; Gzara, F.; Elhedhli, S.	2022	Computers & Operations Research	https://doi.org/10.1016/j.cor.2022.105913	Ontario, Canada	Provincial, Federal	logistics supply network	We investigate the problem of optimally leveraging the capacity and efficiency of underutilized distribution networks to enhance the capability of government supply networks to meet healthcare needs for critical supplies. The current research focuses on a different set of objectives motivated by and tailored to the needs arising from the pandemic. The first is maximizing demand fulfillment under …	With quick and far- reaching distribution channels and idle capacity due to the pandemic, the automotive aftermarket industry has resources that the government could immediately deploy. The research will address the situation where logistics providers offer to share capacity with the government in return for income. On the one hand, this leverages the capacity and efficiency of such distribution …	We model the problem as a dynamic distribution planning problem that decides on the re-purposing of storage facilities, the allocation of demand, and the timely distribution of limited PPE supplies to different jurisdictions. We build a case study for the province of Ontario, Canada, and run extensive analysis of the service and economic value trade-off, and the effects of modeling demand priorit…	The proposed framework is comprehensive in that it accounts for logistics resources such as capacities, deliveries, locations, revenues, costs and delivery due dates. It is also operational as it equips decision makers with a tool to allocate critical resources dynamically in face of future uncertainties. It can help answer such questions as: is avail- able distribution capacity sufficient to dea…		For instance, the Government of Canada has recently signed an agreement with Amazon to make use of its distri- bution network for delivery of PPEs (Public Services and Procurement Canada, 2020). In U.S., FedEx partnered with the federal government to expedite the transport of PPEs and other critical medical supplies (Ac- tion News, 2020).				We considered the problem of leveraging spare capacity in existing supply chain, logistics and distribution networks that is created due to a pandemic, to help authorities with the optimal storage and distribution of PPE supplies to demand sources. The goal was to create revenue for sectors negatively impacted by the pandemic, and to respond effectively to the rising demand. We provided a logisti…	Very heavy on mathematical modeling. Most results/findings relate to highly technical aspects of the mathematical modeling, and are of questionable use for this review. Therefore, I have extracted the interpreted/applied findings rather than any raw results. The focus on government strategies is fairly limited to the rational for and context of the work, as well as the implications/recommendation…											For instance, the Government of Canada has recently signed an agreement with Amazon to make use of its distribution network for delivery of PPEs (Public Services and Procurement Canada, 2020). In U.S., FedEx partnered with the federal government to expedite the transport of PPEs and other critical medical supplies (Action News, 2020).
41	Barber, A.; Vinzent, A.; Williams, I.	2021	Journal of Emergency Management	DOI:10.5055/jem.0531	England and New York state	This study focuses mainly on the government [Federal] and state level as units of analysis. The units of analysis are subnational health systems.	Management of PPE	How have PPE supply chains been managed in England and NY state in the COVID-19 pandemic?		Cross-comparative case study approach by applying Pettigrew and Whipp’s framework for change management. We conducted a cross-comparative case study over the course of 5 months, starting from January 2020 until April 30, 2020, analyzing the PPE supply chain management by the state of NY and England during the COVID-19 pandemic. This study is based on the literature published, ranging from UK and …	The case of England: The UK’s health system is predominantly publicly funded and organized, with England, Wales, Scotland, and Northern Ireland organizing their National Health Service (NHS). The Health Secretary, Matt Hancock, has the responsibility for NHS England, which is a distinct body. Social care is a separate system with greater degree of private provision and is mostly under local gover…	England: A national incident was declared on January 30, the day after the first COVID-19 case was recorded in the United Kingdom. 31 This allowed NHS England to take greater control of the day-to-day running of the health service, reducing and then eliminating all nonurgent procedures. A Coronavirus Action Plan was published on the March 3, outlining the government strategy to “contain, delay, r…	England: This system should then give way to a demand-based system operated through an online portal for orders from a centralized stock.38 The portal was developed by eBay and intended to be available nationally in the second week of April but was still in pilot stage by the end of that month.38,39 Both distribution methods are intended to be a second choice, after attempts to order from existin…	Finally, the plan set out ways the government intended to secure “Future Supply” from imports and domestic manufacturing.38 This element depended on the publication of specifica- tions and the easing of certain regulations to hasten production. There have been some reports that UK manufacturers are choosing to supply English provid- ers at the expense of other UK nations. 40,41 The extent of inte…	Cooperation. As part of securing international supply, the government has maintained a narrative of remain- ing cooperative. Ministers have noted that coopera- tion is essential for securing the necessary volume of PPE, and supplies were shipped to China in the early stages of the pandemic.121,122 Exports to EU members are ongoing; however, the implementation of export controls as well as nonpart…	While PPE is gath- ered by the NHS in the United Kingdom, allowing for more reactivity in case of an emergency, and a greater control over the overall stock, the state of NY does not have a centralized PPE stock, since the federal government is in charge of the national stockpile. More political control, rather than health system control, changes the decision-making around distribution. The Unite…	This study showed that both the state of NY and England were not as prepared for a pandemic as they thought with the state of NY being even more vulner- able in terms of PPE supply due to political blockage and limitations at the federal level. The delay with which the governments started taking measures in both countries also played a role in the PPE shortage. Government bodies in England and NY…	Highly relevant		On March 9, NY state prisoners began manufacturing hand sanitizer for state workers to circumvent price gouging.52	A national incident was declared on January 30, the day after the first COVID-19 case was recorded in the United Kingdom. This element (Future supply strategy) depended on the publication of specifications and the easing of certain regulations to hasten production. On January 31, HHS Secretary Azar declared COVID-19 a national public health emergency. On March 7, Governor Andrew Cuomo of NY decla…	The extent of international cooperation is debatable, and the government has been accused of prioritizing its European policy over procurement.42,43 This (lack of federal cooperation and coordination) has created an environment where states compete in the private market not only against one another but also with federal and local governments.60 In the English case, the government’s foreign policy…		Finally, the plan set out ways the government intended to secure “Future Supply” from imports and domestic manufacturing.38 Furthermore, UK manufacturers must now apply for export licenses to sell PPE outside the EU.118 The Foreign and Commonwealth Office and Department for International Trade have been actively recruiting producers overseas.38,119,120 Ministers have noted that cooperation is ess…	On April 10, a further plan was published outlining the three facets of the government’s PPE supply strategy. 38 The first of these strands is “Guidance” relating to the appropriate selection and use of PPE in all settings; notably the plan cautions against general adoption of PPE by the public calling it a “precious resource.” 38 “Delivery” is the second pillar of the strategy and deals with the…	The HHS Office of the Assistant Secretary for Preparedness and Response’s (ASPR) administers the Strategic National Stockpile (SNS) and has responded to several emergencies prior to the COVID-19 outbreak. The ASPR's main purpose is to protect Americans from health security threats. Under the NY state of disataer declaration, the Federal Emergency Management Agency (FEMA) was now authorized to pro…		Governor Cuomo issued an executive order to allow PPE and ventilators within NY state to be redistributed to areas with highest need on April 3. 55 A few days later, on April 12, Governor Cuomo issued another executive order that required essential businesses to provide their employees with face coverings.56 Governor Cuomo is requiring NY state hospitals to maintain a 90-day supply of PPE for eme…	Lockdown measures, curtailing most areas of daily life, were announced on March 23, at the same time that the armed forces began distributing PPE from the national stockpile.36-38 PPE and ventilator shortages persist, as procurement responsibility falls chiefly on state governors, since the federal government remains uncooperative and uncoordinated. NY state has received approximately 493,733 N95…	Shortages of PPE in the health system were reported in mid-March and would go on to become a national scandal, with suggestions from the Health Secretary that staff should conserve stock.34,35 Both countries released guidelines to reuse masks for health professionals, using decontamination procedures such as ultraviolet B-rays to recycle a mask.		However, the relationship between the governments and local PPE manufacturers was disorganized, often leaving both parties with unmet demands regarding PPE delivery.	There is the additional concern that larger, wealthier states such as NY and California can outbid smaller states. 64		Allegedly, federal agencies have been procuring supplies through offering companies abroad payment above market price. 95		Trials of an innovative delivery system using drones, which had been intended to transport organs, have been accelerated to expand supply chain options.108,109		Lord Deighton has been appointed to lead the UK’s effort on domestic manufacturing, which focusses on easing barriers and partnering with industry.38,110,111
42	Beaulieu, M.; Roy, J.; Rebolledo, C.; Landry, S.	2022	Healthcare Management Forum	DOI: 10.1177/08404704211053996	Quebec	Provincial	Management of PPE	Like other Canadian provinces, Quebec managed shortages of Personal Protective Equipment (PPE) in the early weeks of the COVID-19 pandemic. Two years later, with hindsight, what lessons can we learn from this logistics crisis? It is precisely to better understand the decisions made by the supply chain players in the province of Quebec that this paper was written. To fully understand the events, t…		The case is built on interviews of supply chain managers from eight Quebec hospitals, selected to reflect the diversity of healthcare institutions in the province and regional differences in the pandemic’s impact. A purposive sampling was used to obtain a diversity of respondents following some relevant criteria. For example, we wanted to have respondents from regions harshly affected by the firs…	After conducting interviews with stakeholders, we identified four basic features that undermined the efficiency of the PPE procurement process during the pandemic. First, relations between the Health Ministry’s logistics directorate and the 34 healthcare institutions had historically been consensus based. The directorate did not seek to impose guidelines. It took time to consult with, and listen …	Early 2020 Healthcare suppliers with international operations pick up signals from their offices in Asia that some troubling things are happening in China Mid-January 2020 One hospital in the province of Quebec places a large PPE order, equivalent to six months’ worth of normal consumption 2020-01-23 Public health publishes an internal Ministry of Health report on the coronavirus 2020-01-24 Start…	Mid-April 2020 The provincial stockpile has a growing inventory 2020-04-22 Quebec exceeds 20 COVID-19 deaths per 100,000 inhabitants 2020-05-17 Quebec exceeds 50 COVID-19 deaths per 100,000 inhabitants	2020-06-29 The allocation strategy is modified, moving from a centralized management of PPE supplier relationships and returning to decentralized order management by healthcare institutions		Unlike most other provinces in the country, Quebec’s Ministry of Health and Social Services has its own logistics directorate. The traditional role of this directorate is to coordinate procurement and logistics initiatives between institutions within the system or between these facilities and other parts of the government. The directorate does not carry out operational activities such as product …	In the light of these observations, we offer some recommendations based on best practices, in order to be better prepared for future crises. 1. Identify predictors to anticipate the emergence of future pandemics: One Quebec hospital made a massive PPE purchase in mid-January, anticipating the effects of the pandemic (see Table 1). This institution took note of early warning signs, for example, th…	Highly relevant			2020-03-13 Quebec declares a public health emergency.					2020-02-05 First meeting of a tactical committee on PPE, led by the logistics directorate of Quebec’s Ministry of Health and Social Services. This committee included PPE providers, among others. The Ministry becomes the intermediary between the needs of institutions and the offer from the supplier market. The 34 institutions then become hubs responsible for redistributing PPE to other public inst…		Under Quebec's public health emergency, The Minister of Health and Social Services says the health and social services institutions may, without delay and without formality [...], enter into new contracts as they deem necessary. 2020-03-20 The Ministry sends a letter to all 34 institutions stating that they can no longer order from PPE suppliers and that the Ministry will allocate supplies. Durin…	Mid-April 2020 The provincial stockpile has a growing inventory					Mid-January 2020 One hospital in the province of Quebec places a large PPE order, equivalent to six months’ worth of normal consumption
43	Beetsma, Roel; Burgoon, Brian; Nicoli, Francesco; de Ruijter, Anniek; Vandenbroucke, Frank	2021	European Journal of Public Health	doi:10.1093/eurpub/ckaa201	Europe	Multinational (EU)	Procurement, stockpiling and distribution of medicines	The outbreak of COVID-19 highlights a crucial challenge for inter- national cooperation regarding the availability of medicines. On the one hand, the crisis underscores the need for states to collaborate in the procurement, allocation and stockpiling of medical counter- measures, particularly in a health emergency. 1,2 On the other hand, the crisis awakens protectionism and a retreat to national …	Despite the salience and importance of citizen support, we have little systematic information about citizen attitudes toward supranational cooperation on medical procurement, and none on the attitudes toward the particular issues of scope, solidarity and delegation.	Our survey includes a randomized survey experiment (conjoint analysis) on a representative sample in five European coun- tries in March 2020, informed by legal and policy debate on medical cooperation. Respondents choose and rate policy packages containing randomized mixes of policy attributes with respect to the scope of medicines covered, the solidarity in conferring priority access and the lev…	Both Choose Package and Support Package provide bases for judging the policy ingredients that respondents embrace or eschew. For both the pooled sample and national sub-samples, we see sizeable support for joint procurement policy. The support is balanced over the sample countries, despite the frequently reported differences in politicians’ willingness to transfer national competences to the EU. …	In urgent situations, states may request derogation from these generally applicable criteria, so a state in need may receive the countermeasures at a faster rate than other states (Article 17 (2) EU JPA).	The Joint Procurement Agreement (JPA) applies to joint procurement of medicines (antivirals, treatments or vaccines), medical devices (infusion pumps, needles) and ‘other services and goods’ that mitigate or respond to cross-border threats to health, including laboratory tests, diagnostic tools, decontamination products, masks and personal protective equipment (PPE).			The most far-reaching international joint procurement scheme, and a frontrunner example in the COVID 19 outbreak, is that of the EU. Whereas other schemes might be limited to information-sharing or price-sharing, the EU’s regime for joint procurement opens the door to interstate solidarity through redistribution of medical counter- measures. 4 However, it is predominantly a voluntary and contrac-…	Joint procurement raises delicate questions with regard to its scope, the inclusion of cross-border solidarity and the delegation of decision-making, that explain reluctance toward joint procurement among political decision-makers. This research shows that there is considerable public support across different countries in favor of centralization, i.e. a large scope and solidarity in the allocatio…	This research does not dive deep into EU procurement strategies during COVID19 but looks at the populations support for their centralised (joint) procurement strategy. The research does not allow us to separate strategies on a timeline.	merged with row 27 and kept									The most far-reaching international joint procurement scheme, and a frontrunner example in the COVID 19 outbreak, is that of the EU. Whereas other schemes might be limited to information-sharing or price-sharing, the EU’s regime for joint procurement opens the door to interstate solidarity through redistribution of medical counter-measures. 4 However, it is predominantly a voluntary and contractu…
44	Borghi, J.; Brown, G. W.	2022	Global Policy	DOI: 10.1111/1758-5899.13081	Global	All	Describing and appraising global health system	COVID-19 highlights that health systems are multilevel systems, a continuum from local to global. Goals and monitoring indicators have been key to strengthening national health systems but are missing at the supranational level. A framework to strengthen the global system—the global health actors and the governance, finance, and delivery ar- rangements within which they operate— is urgently neede…	Recognition is growing of the importance of ‘systems thinking’ for country health systems, and the application of these methods has helped improve health-system performance (Durski et al., 2020). We argue that such an approach could be applied to the global health system to provide in- sights into key system constraints and identify poten- tial reform options, enabling health-system knowledge at …	We used the WHO Building Blocks to identify the goals and functions of a health system. We then undertook a rapid scoping review of published and grey literature using keyword searches related to the term global, and terms related to the goals and func- tions of each of the Building Blocks. Over the period March 2020– March 2021, we also scanned a variety of news outlets for relevant articles. We…	Key weaknesses in the global re- sponse included: fragmented and voluntary financing; non-transparent pricing of medicines and supplies, poor quality standards, and inequities in procure- ment and distribution; and weak leadership and governance. When considered against this goal, the global health system has some strengths. WHO have a number of Expert Committees that seek to harmonise standards …		The 73 rd World Health Assembly successfully negoti- ated a resolution calling for equitable access to and fair distribution of drugs, medical supplies, and equipment required to combat COVID-19 (WHO, 2020). In April 2020, governments, scientists, businesses, civil soci- ety, philanthropists, and global health organisations launched the ACT Accelerator, an unprecedented co- ordinated global effor…		Some countries have resisted supporting COVAX, with the US only joining in February 2021, China refusing to contribute financially, and Russia not joining at all (Global Risks Insights, 2021). As a result, the distribution of vaccines remains heavily skewed, and as of March 2021, 70% of vaccine doses were secured by high- and upper middle-income countries (Irwin, 2021).		Our paper suffers from some limitations. As the in- tention was to illustrate the application of the Building Blocks to the global health system, and to contain the scope of the paper, we focused primarily on some of the ways in which system goals were met, with COVID-19 as a lens through which to view the system and its func- tioning. The Building Blocks framework can and should be applied to gl…			There is widespread market manipulation, and stocks are frequently sold to the highest bidder (Wood, 2020).		The 73 rd World Health Assembly successfully negotiated a resolution calling for equitable access to and fair distribution of drugs, medical supplies, and equipment required to combat COVID-19 (WHO, 2020).	In April 2020, governments, scientists, businesses, civil society, philanthropists, and global health organisations launched the ACT Accelerator, an unprecedented co-ordinated global effort to boost the development and equitable deployment of COVID-19 drugs, vaccines, and diagnostics worldwide.	Distribution is also hampered by countries imposing export controls on medical commodities (Evenett, 2020; World Trade Organization, 2020)		The ACT Accelerator supports research and development, undertakes procurement on behalf of countries, and supports countries with planning for in-country distribution, including investments in health-system strengthening, particularly in lower-income countries.
45	Bown, Chad P.	2022	Asian Economic Policy Review	doi: 10.1111/aepr.12359	China, EU, USA	Federal	trade in PPE	This paper clarifies what is known about trade in PPE during the pandemic for China, the European Union (EU), and the USA. It also explores a series of extraordi- nary policies affecting PPE during the pandemic, including trade war tariffs, export controls, directives that multinational corporations prioritize American sales from their foreign subsidiaries, and new US industrial policy – includin…		Policy analysis		China increased imports and decreased exports of this personal protective equipment, removing supplies from world markets. Shortages led to European Union and US export controls as well as other extraordinary policy actions, including a US effort to reserve supplies manufactured in China by a US-headquartered multina- tional. On March 3, France requisitioned PPE for its health workers, and on Mar…	In March 2020, the FDA facilitated product availability by authorizing emergency use of NIOSH-approved N-95 respirators in medical settings, By April 2020, China’s exports had mostly resumed, and over the rest of the year its export volumes surged. But China’s export prices also skyrocketed and remained elevated through 2020, reflecting severe and continued shortages. The US government eventually…	Collaboration between the Department of Defense (DOD) and HHS, led by the DOD’s Joint Acquisition Task Force and funded through the CARES Act, paid subsidies to 3M, O&M Halyard, Honeywell, Crosstex, and Medline Industries to add product lines for N-95 respirators or surgical masks. Freeman Manufacturing and others received subsidies to scale up production of hospi- tal gowns. Funding was sent to …	January 19 DOD, GSA, and NASA issue final rule amending the Federal Acquisition Regulation to address domestic preferences in government procurement January 20 Inauguration of President Joe Biden, succeeding President Donald Trump January 21 Biden administration issues Executive Order on a Sustainable Public Health Supply Chain February 8 Biden administration signals support for withdrawal of med…		The PPE shortages and use of extraordinary trade and industrial policy during the COVID- 19 pandemic revealed significant failures in preparedness. Trade played a mixed role. The experience has triggered considerable rethinking of international cooperation for trade in such medical supplies. Indeed, the new US president’s early 2021 meetings with leaders from Japan and the Group of seven countrie…			The US government eventually also deployed industrial policy, in the form of $1.2 billion of subsidies over the next year, to directly expand domestic PPE production capacity. It started by subsidizing domestic facilities producing N-95 respirators, beginning in mid-April 2020 (Table 2). Overall, it made nearly $800 million of publicly funded investments in American PPE production capacity expans…	January 30 WHO declares COVID-19 outbreak a Public Health Emergency of International Concern. March 19 Trump administration invokes Defense Production Act	January 21 Biden administration issues Executive Order on a Sustainable Public Health Supply Chain. February 24 Biden administration issues Executive Order on America’s Supply Chains. April 16 US-Japan summit includes commitment to work with partners to promote manufacturing of PPE. June 13 G7 Summit Communiqué includes commitment to boost PPE supplies through “more production in more places,” su…		China increased imports and decreased exports of this personal protective equipment, removing supplies from world markets. Shortages led to European Union and US export controls as well as other extraordinary policy actions, including a US effort to reserve supplies manufactured in China by a US-headquartered multinational. On March 3, France requisitioned PPE for its health workers, and on March…				March 2 FDA grants CDC request for Emergency Use Authorization that certain NIOSH-approved N-95 respirators can be used for healthcare personnel. In March 2020, the FDA facilitated product availability by authorizing emergency use of NIOSH-approved N-95 respirators in medical settings. January 19 DOD, GSA, and NASA issue final rule amending the Federal Acquisition Regulation to address domestic p…	February 7 China appoints National Development and Reform Commission (NDRC), Ministry of Finance, and Ministry of Industry and Information Technology to manage PPE supply. February 25 HHS Secretary Alex Azar testifies before Congress, requests funding for PPE stockpile. March 4 HHS announces it will procure 500 million N-95 respirators for Strategic National Stockpile. March 9 DOD receives reques…										March 29 First US flight arrives of Project Air Bridge
46	Cambien, G.; Guihenneuc, J.; Fouassin, X.; Castel, O.; Bousseau, A.; Ayraud-Thevenot, S.	2021	Antimicrobial Resistance & Infection Control	https://doi.org/10.1186/s13756-021-01028-0	France	Organisation	Procurement of PPE	Our aim was to evaluate the quality and possible use of the personal protective equipment donations delivered to our health care establishment in order to avoid a shortage and to protect health care workers throughout the COVID‑19 crisis.		Our intervention focused on evaluation of the quality of donations for medical use through creation of a set of assessment criteria and analysis of the economic impact of these donations.	Between 20th March 2020 and 11th May 2020, we received 239 donations including respirators, gloves, coveralls, face masks, gowns, hats, overshoes, alcohol‑based hand rubs, face shields, goggles and aprons. A total of 448,666 (86.3%) products out of the 519,618 initially received were validated and distributed in health care units, equivalent to 126 (52.7%) donations out of the 239 received. The b…	In the COVID‑19 pandemic context, a massive shortage of personal protective equipment occurred. To increase the available stocks, several countries appealed for donations from individuals or industries. To increase the available stocks of PPE, several countries such as France have appealed for donations to acquire the needed supply from individuals or industries [17, 21]. In France, before this c…					By ensuring a constant influx of personal protective equipment and proper stock management, short‑ ages were avoided. Procurement and distribution of controlled and validated personal protective equipment is the key to providing quality care while guaranteeing health care worker safety.											Due to the massive shortage, the French government authorized for a limited period of time the use of respirators with different standards, which could come from seven different countries/ regions of the world with very similar microorganism filtration performances [25].										To increase the available stocks of PPE, several countries such as France have appealed for donations to acquire the needed supply from individuals or industries [17, 21]. Between 20th March 2020 and 11th May 2020, we received 239 donations including respirators, gloves, coveralls, face masks, gowns, hats, overshoes, alcohol based hand rubs, face shields, goggles and aprons. A total of 448,666 (8…
47	Capuzzo, M.; Vigano, G. L.; Boniotti, C.; Ignoti, L. M.; Duri, C.; Cimolin, V.	2022	International Journal of Environmental Research & Public Health	https://doi.org/10.3390/ ijerph19042000	Italy	Organisation	Acquisition of goods and services	The aim of this paper is to describe how Spedali Civili Hospital in Brescia challenged the crisis, structured itself optimally, followed simplified procedures, launched new processes, and opened up more Intensive Care Unit beds to accommodate the high number of COVID cases. The aim of this paper is to show how the emergency caused by an escalation in the COVID-19 pandemic put a strain on the Ital…		Case study	In terms of goods and services, a specific emergency procedure was prepared by the Clinical Engineering Unit and the Procurement UOC to ensure a rapid and efficient response and the application of all the services designated to their acquisition. The Clinical Engineering Unit was thus identified by the procedure as the operating unit of reference to which to direct the requests for new equipment,…	Dai et al. [9] highlighted that from the very beginning of the pandemic spread, there was a clear lack of availability of PPE, while Pecchia et al. [10] analysed the inadequacy of the European regulation for the PPE certification process in an emergency context. For these reasons, to proceed in purchasing these devices, it was necessary everywhere to accelerate the ordinary procedures due to the …	Further supplies then arrived through ARIA or, also in this case, through Civil Protec- tion, which in the meantime had created a special fund for the procurement of personal protective equipment and health equipment, which was then distributed to the various hospital units.				From an analysis of the equipment variation in terms of increased purchases, subsequent installations, and tests carried out compared with the pre-pandemic period, we report the difficulties that hospitals had to face in the first phase of the pandemic and how they were able to respond to their needs. Our data clearly displayed how the pandemic situation led to a deep internal reorganisation and …									Parallel to the sudden increase in requests for assistance, there was an urgent need to equip health personnel with adequate PPE as quickly as possible. Usually purchased en masse through the regional or national central purchasing bodies (ARIA or CONSIP), in the first phase of the emergency, the PPE was instead purchased independently, as the central purchasing bodies were not ready to guarantee…		To enable health structures to cope with the increasing burdens that were being encountered at this point in the administrative and economic spheres, the Italian government adopted a series of emergency measures where they deviated from the general principles for the acquisition of goods and services, which were broadly consolidated.			evaluation of the technical characteristics and conformity of the products;	assessment of the economic and financial coverage. In turn, this also led—as we know—to repeated judicial checks in order to prevent purchases of substandard devices, or even fraudulent ones [3].	drafting of the purchase proposal, accompanied by the coding of the equipment;	transmission of the documentation to the Procurement UOC. The Procurement UOC proceeded, in turn, to first verify the possible presence of the requested product in the CONSIP or ARIA Central Purchasing Bodies on the Convention Showcase, in the product catalogue, or online shop (NECA). Given a lack of availability through these channels, and in the absence of availability also through the aggregat…				In terms of goods and services, a specific emergency procedure was prepared by the Clinical Engineering Unit and the Procurement UOC to ensure a rapid and efficient response and the application of all the services designated to their acquisition. The Clinical Engineering Unit was thus identified by the procedure as the operating unit of reference to which to direct the requests for new equipment,…
48	Dallas, Mark P.; Horner, Rory; Li, Lantian	2021	World Development	https://doi.org/10.1016/j.worlddev.2020.105324	US and EU	Federal, Multinational	PPE Global Value Chains (Seven medical products - ventilators, thermometers, rubber gloves, medical garments, protective visors, N-95 masks and meltblown (the key input for N-95 masks))	First, were PPE GVCs effective or not during the pandemic? Second, how did states influence PPE GVCs?		Using policy process-tracing and monthly trade data of seven PPE products across the US, Europe, China and Malaysia, this paper goes beyond the binary debate of either the ‘failure’ or ‘suc- cess’ of GVCs to show when and under what conditions states interacted with GVCs to produce mixed outcomes in provisioning countries with PPEs. In addition to extensively utilizing media sources, government d…	We identify interactions between the type of state inter- vention and two key structural features of GVCs – geographic distribution of production and technolog- ical attributes of the product. Conceptually, the paper demonstrates the mutual constraints of states and GVCs, and highlights structural factors involved in the relationship. GVCs (global value chains) appropriately provisioned China in …	GVCs appropriately provisioned China in January and February when the crisis was localized and state policy was complementary with GVCs. With the exception of meltblown, PPE value chains flexibly adapted as one might pre- dict, and effectively assisted a single country in crisis. However, as the world moved into a systemic crisis – a truly global demand shock – the picture becomes empirically mor…	China normally only supplies about 4% of these types of masks (N-95) to the US; but by April to June it supplied 80–90%. This massive and rapid reversal may be due to the loosening of import standards by the US and China’s rapid manufacturing scale-up, or also a product of mislabelling and commercial dishonesty. Indeed, unit prices plummeted impossibly low to only 11% of normal prices, which almo…	The Chinese state took matters into its own hands by mustering substantial resources to make up the difference through playing a producer role under the guidance of its petroleum state-owned enterprises (SOEs). PetroChina and Sinopec were immediately galvanized to serve as direct state producers in January, and to provide polypropylene and polyvinyl, the raw materials for both meltblown cloth and…		On March 2nd, US President Donald Trump stated ‘‘the coronavirus shows the importance of bringing manufacturing back to America so that we are producing, at home, the medicines and equipment and everything else that we need to protect the public’s health” (The White House, 2020). The Euro- pean COVID-19 recovery plan issued by the Presidents of the Euro- pean Council and European Commission in Ap…	In circular fashion, states interacted with two structural characteris- tics of GVCs – their geographic scope and technological sophistica- tion – to produce mixed outcomes in the provision of PPE during the initial months of the pandemic. Under January and February’s localized crisis in China, state policies were largely complementary to GVCs, which operated rather effectively in provisioning PP…		merged with row 33 and kept					European countries sequentially imposed detrimental beggar-thy-neighbor policies until the European Commission re-liberalized European trade, justifying this move as conforming to GVC geography. during January and February, some governments actively facilitated exports of medical goods to China, surprisingly even the US. For instance, the office of US Representative Katie Porter noted that ‘‘as r…	GVCs (global value chains) appropriately provisioned China in January and February when the crisis was localized and state policy was complementary with GVCs. With the exception of meltblown, PPE value chains flexibly adapted as one might predict, and effectively assisted a single country in crisis. However, as the world moved into a systemic crisis – a truly global demand shock – the picture bec…
49	Daly, M.; Leon, M.; Pfau-Effinger, B.; Ranci, C.; Rostgaard, T.	2022	Journal of European Social Policy	DOI: 10.1177/09589287211055672	Denmark, England, Germany, Italy, Spain	Federal	Supply of PPE (inventory).	This article examines COVID-19 and residential care for older people during the first wave of the pandemic in 2020, comparing a range of countries – Denmark, England, Germany, Italy and Spain – to identify the policy approaches taken to the virus in care homes and set these in institutional and policy context. Pandemic policies towards care homes are compared in terms of lockdown, testing and the…		systematic comparison of key policies in the five countries, detailing in turn the approach to and timing of lockdown, virus testing and the supply of personal protective equipment (PPE). These are chosen be- cause of their significance in the COVID-19 policy portfolio (WHO, 2020).	The comparative analysis shows a clear cross-national clustering: Denmark and Germany group together by virtue of the proactive approach adopted, whereas England, Italy and Spain had major weaknesses resulting in delayed and generally inadequate response. these outcomes and country clustering are embedded in particular long-term care (LTC) policy systems. The factors that we highlight as especial…	England and Spain stand apart from the other three countries in that care homes were only partially targeted for PPE supply. The evidence shows that most countries gave priority to hospitals for PPE supply in the first weeks, apart from Germany which prioritized both hospitals and care homes. In Denmark, due to shortages, the supply of PPE to care homes was an explicit policy concern from week 4 …					This article sought, first, to gain insight into the different national-level responses to COVID-19 in care homes in five different welfare states during the period when uncertainty about the virus and how to respond to it was at its height (that is, the 10 weeks in 2020 of the first wave in Europe). the findings clearly highlight national particularities during the early months of the pan- demic…													England and Spain stand apart from the other three countries in that care homes were only partially targeted for PPE supply. The evidence shows that most countries gave priority to hospitals for PPE supply in the first weeks, apart from Germany which prioritized both hospitals and care homes. In Denmark, due to shortages, the supply of PPE to care homes was an explicit policy concern from week 4 …
50	de Klerk, K.; Garcia-Santaolalla, N.	2022	Global Policy	DOI: 10.1111/1758-5899.13103	Global (with USA case study)	Federal	PPE market supply transparency	This article proposes a WTO/WHO joint initiative to ensure PPE market supply transparency for future pandemic preparedness.	Drawing on lessons learnt from COVID-19, AMIS and the PSCN, this paper proposes the creation of the PPE MSTS, which would leverage current cloud computing and encryption technologies to provide real-time infor- mation on PPE supply to policy makers and manufac- turers. This would allow them to gauge and forecast PPE markets at regional, national, or global levels and mirror the role that AMIS pla…		Market supply transparency would also benefit manufacturers by informing their in- vestment and production decisions, allowing them to coordinate supply chains and manage logistics more efficiently (Chowdhury et al., 2021; UNCTAD, 2020). For policy makers, it would permit better informed and co- ordinated decision making at both domestic and inter- national levels, and help ensure improved supply…	Exponential growth in domestic demand for PPE in the first half of 2020 prompted most PPE producing nations to implement export restrictions. Taiwan became the first country to implement restric- tions on 24 January 2020 (OECD, 2020), In March 2020, many European countries unilaterally implemented export restrictions on the intra and extra-EU export of PPE. The European Commission quickly dissolv…	while the United States implemented restrictions on the export of PPE in April 2020 with special exemptions for exports to US humanitarian missions, Canada, and Mexico (Casey & Cimino-Isaacs, 2021). China's early action was followed by the imposi- tion of new export licensing requirements in April 2020. While this was reportedly done to ensure the quality of exported PPE, some analysts contend it…	By June 2020, 47 countries had notified the WTO of restrictions on PPE exports, although the number of de facto export restrictions was likely to be much higher given the poor state of notifications at the WTO (Fu et al., 2020). In the short run, export restrictions in PPE producing nations increase domestic supply and reduce domestic prices but may lead to shortages in international markets and …			COVID-19 has high- lighted the need for increased transparency and infor- mation sharing to strengthen the resilience of global supply chains during crises. As we look ahead and begin to prepare for the next pandemic, public-private cooperation on enhancing transparency will continue to be a critical component of this process, as recognised by the WTO itself (WTO, 2021). Therefore, this paper see…	I question the relevance of this article. The background does provide some governmental strategies for PPE procurement during COVID19 as context for the main focus of the work - but the main work itself (developing a market supply transparency system for PPE in preparation for future pandemics) is only peripherally related to our core topic focus (governmental strategies for PPE procurement durin…				While this was reportedly done to ensure the quality of exported PPE, some analysts contend it restricted PPE exports to allow the Chinese government to orchestrate selective PPE deliveries to specific countries for political gain (Cecire, 2020; Ranney et al., 2020).		Exponential growth in domestic demand for PPE in the first half of 2020 prompted most PPE producing nations to implement export restrictions. Taiwan became the first country to implement restrictions on 24 January 2020 (OECD, 2020), In March 2020, many European countries unilaterally implemented export restrictions on the intra and extra-EU export of PPE. The European Commission quickly dissolved…	to try and overcome the shortfall, the US government deployed a total of $1.2 billion in subsidies to scale up domestic PPE production in 2020. However, due to a lack of information on domestic PPE production, the deployment of subsidies was delayed as policy makers struggled to determine where they should be targeted and what sums were appropriate (Bown, 2021).													Severe shortages led to delays of 3 to 6 months for urgently required PPE (Bown, 2021), with 87 per cent of nurses surveyed reported having to reuse disposable masks (Cohen & van der Meulen Rodgers, 2020), and doctors and hospitals resorting to sourcing PPE through personal networks (Mehrotra et al., 2020) and through broad social media appeals (Ranney et al., 2020). Thus, many were forced to pur…
51	Foo, C.; Verma, M.; Tan, S. M.; Haldane, V.; Reyes, K. A.; Garcia, F.; Canila, C.; Orano, J.; Ballesteros, A. J.; Marthias, T.; Mahendradhata, Y.; Tuangratananon, T.; Rajatanavin, N.; Poungkantha, W.; Mai Oanh, T.; The Due, O.; Asgari-Jirhandeh, N.; Tangcharoensathien, V.; Legido-Quigley, H.	2022	BMJ Global Health	doi:10.1136/ bmjgh-2022-009863	6 Asian countries (Indonesia, Singapore, South Korea, Thailand, the Philippines and Vietnam)	Federal	Public Healthy Safety Measures	To our knowledge, however, there is a paucity of data on the interactions among different types of PHSMs (Public Health Safety Measures) and between PHSMs and their key indicators that influence the strength and duration of their deployment. Therefore, this study aims to address this gap by analysing PHSMs implemented in six Asian coun- tries through an in-depth case study analysis and provide in…		This research employs case studies from six Asian countries, namely Indonesia, Singapore, South Korea, Thailand, the Philippines and Vietnam, to paint a comprehensive picture of PHSMs that protect the lives and livelihoods of populations. The team of researchers from the six countries performed desk reviews of literatures relevant to PHSMs applied by their home countries. To that end, we used the…	Nine typologies of PHSMs that emerged are as follows: (1) physical distancing, (2) border controls, (3) personal protective equipment requirements, (4) transmission monitoring, (5) surge health infrastructure capacity, (6) surge medical supplies, (7) surge human resources, (8) vaccine availability and roll-out and (9) social and economic support measures. The key indicators that influence the str…	At the early stages of the pandemic, countries preserved health supplies by easing import regulations while restricting the export of certain medical products. South Korea had initially limited weekly masks sales by retailers, while hoarders faced imprisonment and financial penalties. In addition, countries such as Singapore and South Korea maintained a national stockpile of medical supplies that…	Thailand reclassified hand sanitisers as medical products to prevent production delays. Price controls and regula- tions to deter hoarding were implemented to ensure the population had access to available stocks.	domestic production was increased through the use of innovative technologies and approaches. For example, garment factories in Thailand, the Philippines and Vietnam were retrofitted to manu- facture PPEs while approvals for manufacturing or sale of certain health products were expedited.			Fundamentally, PHSMs do not operate in silos, and a suite of PHSMs that are complementary is required to ensure that lives and livelihoods are safeguarded with an equity lens. For that to be achieved, strong governance structures and community engagement are also required at all levels of the health system. We found that for PHSMs be effective, national re- sponses will need to place the most vul…	Only a small section of this research is relevant to the objectives of this review.		Thailand reclassified hand sanitisers as medical products to prevent production delays.	South Korea had initially limited weekly masks sales by retailers, while hoarders faced imprisonment and financial penalties. Price controls and regulations to deter hoarding were implemented to ensure the population had access to available stocks			At the early stages of the pandemic, countries preserved health supplies by easing import regulations while restricting the export of certain medical products.	In addition, countries such as Singapore and South Korea maintained a national stockpile of medical supplies that could be rapidly deployed in times of health emergencies. garment factories in Thailand, the Philippines and Vietnam were retrofitted to manufacture PPEs while approvals for manufacturing or sale of certain health products were expedited.
52	Fu, J. Y.; McMahon, J. A.	2021	Asian Journal of Wto & International Health Law and Policy		Europe	EU (multinational)	Export and Import Policy PPE	This article presents an overview of both the European Union's export restrictions and import facilitation measures on PPE, as an example, and provides analyses of issues associated measures in the international trade law regime.		Legal analysis		As the virus took hold in Europe, some countries imposed limits on the export of PPE regardless of its destination (both intra-and extra-EU) in early March.7 In response to the intra-EU export restrictions and as a quid pro quo for the agreement to remove barriers to intra-EU trade, on 14 March 2020 the Commission introduced Implementing Regulation 2020/402 outlining a procedure for export author…	In the context of the unprecedented levels of demand for PPE, in addition to the export restrictions, governments have also taken dozens of measures to facilitate imports of COVID-19 related PPE, including cutting import duties, curbing customs clearance processes and streamlining licensing and approval requirements. The EU has also published a recommendation on conformity assessment and market s…				Faced with acute shortages of PPE, many governments have introduced export curbs on PPE. The cycle of protectionism spread as fast as the coronavirus itself. It is not surprising that the European Commission adopted an Implementation Regulation restricting PPE exports outside EU. Economists have almost universally condemned the recent surge in export restrictions. However, by looking at the relev…	This is a legal analysis, which, for a non-legal trained reader, is very difficult to understand. Not sure how much of this paper is relevant.		In its Recommendation 2020/403, the European Commission set out a series of measures on regulatory flexibility to ensure availability and faster delivery of PPE onto the market. Based on the Recommendation, in the first situation, Member States can authorize the placing of PPE the market, if products are found to conform with the essential health and safety requirements of the relevant legislatio…	The Regulation was issued under Article 5(1) of Regulation 2015/479 of the European Parliament and of the Council on common rules for exports which allowed the Commission to make the export of products subject to authorisation "to prevent a critical situation from arising on account of a shortage of essential products." 9			As the virus took hold in Europe, some countries imposed limits on the export of PPE regardless of its destination (both intra-and extra-EU) in early March.7 In response to the intra-EU export restrictions and as a quid pro quo for the agreement to remove barriers to intra-EU trade, on 14 March 2020 the Commission introduced Implementing Regulation 2020/402 outlining a procedure for export author…	US has accepted the use of respirators approved under standards used in other countries that are similar to the National Institute for Occupational Safety and Health-approved respirators, and considers products certified by an authorized test laboratory indicating their conformity with relevant standards to be suitable alternatives when it comes to providing protection during the COVID-19 respons…													The EU has also published a recommendation on conformity assessment and market surveillance procedures for PPE such as face masks, gloves, protective gowns, as well as for medical devices such as surgical masks, exploration gloves and some gowns to allow suppliers to bring PPE quicker to those who need them the most.45
53	Gereffi, G.; Pananond, P.; Pedersen, T.	2022	California Management Review		Global	Central, Federal, Organization	Global value chains	Adopting a GVC perspective that is simultaneously actor-oriented and structurally configured, we argue that resilience has different meanings for companies, GVCs, and countries. We examined the interplay between these three levels in the study of four medical supply products of critical importance during the COVID-19 pandemic: rubber gloves, face masks, ventilators, and the vaccines specifically …		Our analysis focuses on four medical supply products (rubber gloves, face masks, ventilators, and COVID-19 vaccines). Selecting four distinct COVID-19 medical supply products permits com- parisons within the healthcare industry. Although the pandemic brings different disruptions to each product, they share similar challenges to meet sudden demand spikes and government requirements. Analyzing thes…	Resilience of medical rubber gloves. Rubber gloves were highly effective and resilient in adapting to the COVID-19-induced disruptions. 33 The case of rubber gloves highlights how resilience can be achieved when the three levels—firm, GVCs, and the state—are synchronized and allow one another to adjust to disruptions. Resilience of face masks. Face mask shortages began to arise in many countries …	In January and February 2020, most of China’s vast output of face masks was redirected to the domestic market because of the COVID-19 outbreak, augmenting face mask production nearly 12-fold in February alone. 44 The U.S. response to shortages of COVID-19 medical sup- plies was plagued by policy delays and multiple bureaucratic missteps.54 After a 2-month hiatus in acknowledging the reality and s…	In April 2020, China’s production of N95 and non-95 masks increased 38 and 34 times, respectively, over February production levels.45 On April 2, Trump invoked the Defense Production Act (DPA) of 1950, 55 which gives the president power to fund the production and distribution of critical supplies during crises. However, after its urgent healthcare needs were met, China did an about- face and reem…	By May 2020, the U.S. government had issued over $600 million 56 in new contracts for N95 masks from 3M and Honeywell, along with numerous third-party suppliers willing to enter the mask market at prices many times higher than the contracts for established produc- ers.57 In its attempt to quell projected ventilator shortages during the COVID-19 crisis, the role of the state was essential in mobil…		A third lesson from our case studies is the diverse roles of the state in sup- porting resilience. In our four product cases, the role of the state increases in its complexity from mere facilitator (rubber gloves), to facilitator and buyer (ventila- tors), to facilitator, buyer, and producer (China and the United States) in face masks, to all four roles in the case of COVID-19 vaccines. State int…	The emphasis is on upgrading production with support from local governments that promote higher value-added activities. Governments are typically pushing for more local production of sophisticated products that poten- tially impact national security. Governments are intensely supporting local pro- duction of the COVID-19 vaccines as well as the many supplies needed for pro- ducing vaccines. Other…			In January and February 2020, most of China’s vast output of face masks was redirected to the domestic market because of the COVID-19 outbreak, augmenting face mask production nearly 12-fold in February alone	On April 2, Trump invoked the Defense Production Act (DPA) of 1950, 55 which gives the president power to fund the production and distribution of critical supplies during crises.			From March through May 2020, China exported over 70 billion face masks, more than triple the entirety of global production of 20 billion face masks in 2019. 46 During this same period, more than 90 countries imposed export controls for medical goods and medicines as the pandemic spread worldwide, 47 and acute shortages of face masks and other PPE items wracked the developed economies in Europe as…				In its attempt to quell projected ventilator shortages during the COVID-19 crisis, the role of the state was essential in mobilizing warlike efforts by companies to forestall a national crisis. To speed up negotiations, President Trump ordered GM to supply ventilators under the DPA, which required the company to “accept, perform, and prioritize” federal government contracts for the products reque…					By May 2020, the U.S. government had issued over $600 million 56 in new contracts for N95 masks from 3M and Honeywell, along with numerous third-party suppliers willing to enter the mask market at prices many times higher than the contracts for established producers.57 By early April 2020, GM signed a deal to provide 30,000 ventilators to the U.S. government for $490 million at a cost of about $1…	After a 2-month hiatus in acknowledging the reality and severity of the COVID-19 pandemic, the Trump administration began ordering N95 respirators in late March 2020 from multiple U.S. companies, particularly the two top U.S. N95 producers—3M and Honeywell.
54	Goyal, Y.	2022	Journal of Public Procurement	DOI 10.1108/JOPP-07-2021-0046	India, China	Federal, State	Procurement	Not only will this push the frontiers of knowledge on using public procurement for policy outcomes but also encourage procurement reforms for managing emergencies better. We contribute to both these aims. First, we do a comparative analysis of two jurisdictions (India and China) rather than a one-country study, to allow for a relative benchmarking, and second, we evolve a framework against which …		The study draws upon policy documents on public procurement in India and China, which were released during and in response to the pandemic. The primary method for the research, therefore, was secondary, using extensive excavation of government files, executive orders, newspaper reportage, minutes of meetings, both at federal as well as local levels that are available in public domain. There is no…	It is found that as compared to China, in India (a) despite the presence of significant flexibilities, (b) there was a little divergence from standard procurement practices, perhaps explained by (c) weaker governance capacity and legitimacy, (c) more allocative (rather than structural) goals of procurement and (d) higher levels of centralization. We can now organize these findings in a framework,…	The centralizing attitude of the Government actually stemmed from their focus on penalizing wrongdoers rather than enhancing efficiency. They imposed a heavy crackdown against price gouging in masks and hand sanitizers during March–April 2020 when a pandemic had just struck India. The Government enlisted masks, the melt-blown nonwoven fabric used as raw material for masks and hand sanitizers unde…	The general attitude of the Government was to centralize and aggregate major pandemic-related purchase decisions unto itself. This was motivated by the tendency of the Government to arrest supplier manipulations of prices. In March 2020, it announced the nomination of a central purchasing agency, the HLL Lifecare Limited (a public sector firm), to be the sole procurer in all central and state gov…	Despite the early warnings of the first wave, the Government took eight long months to invite bids for setting up 162 oxygen plants in various cities. Six months later when the second wave struck, only 20% had been set up with contracting firms and hospitals blaming each other for their part of responsibilities (Lalwani and Saikia, 2021). These tenders were floated centrally by the Central Medica…			The findings of this paper are based entirely on secondary evidence limited to health care as a category of spend. This paper looks at two large countries and not their internal variations in procurement quality. The framework can also be enriched further by drawing additional categories to make the theoretical framework more promising. Practical implications – The underlying design and motivatio…			The Government enlisted masks, the melt-blown nonwoven fabric used as raw material for masks and hand sanitizers under the Essential Commodities Act 1955 (PIB, 2020), capping their prices (which is short-sighted thinking because prices often increase with the increase in demand, as basic economics tells us).	In April 2020, the Government issued a circular invoking the Disaster Management Act 2005, that announced all the procurement to be done by the Center and asked state governments not to pursue any procurement of safety kits like PPE, masks, gloves and ventilators (Suryawanshi, 2020).		Another way in which the material shortages particularly in Hubei province (the epicenter of the outbreak) was an innovative execution of a one-to-one paired assistance program, which is a form of communist-style solidarity program in crises (Mei, 2020; He et al., 2020). A set of 19 Chinese provinces were assigned to adopt 16 epidemic-hit cities in Hubei as their beneficiaries, and the provinces …	The Government also adopted a strict central-level decision to restrict the export of masks, ventilators and textile raw materials (except essential items). During the second wave, Government had to quickly float global tenders for importing medical oxygen, even diluting the requirement of earnest money deposits from the applicants (PTI, 2021; ANI, 2021).	Soon after the outbreak, the Government had begun augmenting production capacity as well as organizing key enterprises, along with supporting local enterprises for pushing imports, often even using e-commerce platforms to ensure supplies through import (WHO, 2020).	In March 2020, it announced the nomination of a central purchasing agency, the HLL Lifecare Limited (a public sector firm), to be the sole procurer in all central and state government hospitals (Lallion and Yukins, 2020). The divergence in various state-level initiatives indicated, however, some form of creative rethinking. For instance, while states like Kerala had a relatively impressive perfor…		The Government released a memorandum in March 2020, which triggered the emergency provisions of public procurement in the General Financial Rules 2017, whereby the concerned ministries were allowed to invoke Rule 166 (procurement from a single source in an emergency) and Rule 204 (procurement by simple nomination). The Government’s striking down one of the clauses in the Manual for Procurement of…	The Government launched the COVID-19 Platform on the Government e-Marketplace, which is an online portal for tenders of goods that many government departments use. The Government advertised extensively and invited sellers of COVID-19-related items and goods to the platform. A comparative read between this global tender and CMSS’ October tender reveals ironic impressions of governmental attitude t…			The registration process of these suppliers as well as their listing requirements on the portal was eased and fast-tracked (bidding time reduced from two weeks to three days, allowing for direct purchase without bidding for smaller orders, allowing for reverse auction, for instance). In general, except for reducing the bidding time, the Government did not make any special provision in its categor…	It pursued other strategies like single sourcing (with or without tender inquiry), off-the-shelf purchases, even used existing rate contracts and renewed some expired rate contracts to fast track the procurement during unpredictable and ever-increasing vulnerability of supply chains. The SMCL executed all the contracts and operations keeping all the protocols intact with auditable documents and p…			Emergencies like the pandemic dictate that performance and strategic management of procurement must dominate process management, which in turn implies that objectives and managerial aspects take over those on accountability. Each of the categories we construct in this framework, therefore, must undergo policy tweak to ensure procurement in an emergency is effective (this means reading Table 1 wit…
55	Harland, C. M.; Knight, L.; Patrucco, A. S.; Lynch, J.; Telgen, J.; Peters, E.; Tatrai, T.; Ferk, P.	2021	International Journal of Operations & Production Management	DOI 10.1108/IJOPM-05-2021-0348	International (23 countries)	Central, Regional, Organisation	supply chain management	The purpose of this study was to capture learning from practitioners in “real time” in a way that could frame and inform capacity building across healthcare systems with varying procurement and supply management maturity. The interview objectives were to better understand the main challenges these professionals faced as they developed awareness and motivation to act but were limited by their capa…		This exploratory study involved interviews with 58 senior public procurement practitioners in central and regional governments, NGOs and leaders of professional organizations from 23 countries, very early in the COVID crisis. Following the first, inductive phase of analysis leading to five descriptive dimensions, the awareness-motivation-capability (A-M-C) framework was applied in a further round…	Developments across 23 countries and practitioners’ learning about procurement and supply in the pandemic crisis can be captured in five overarching themes: governance and organization, knowledge and skills, information systems, regulation and supply base issues. Together these themes cover the strengths and gaps in procurement and supply capability encountered by procurement leaders and front-li…	As governments activated emergency plans, especially in Europe, the UK and the US, there was a false sense of security of procurement organization maturity, leading to unrealistic expectations about state and local procurement systems’ ability to navigate the crisis. This perspective started to change as procurement leaders soon became aware of the inadequacy and inappropriateness of emergency st…	While previously public procurement organizations paid little attention to suppliers beyond the first tier, they and key government stakeholders became aware of the “extended supply chain”. Especially in those countries that lacked central leadership in coordinating the response, volunteers, donors and local manufacturers repurposing their factories to make critical supplies bombarded hospitals, …				The application of the A-M-C framework is unique in the healthcare supply chain and disaster management literature. It enables a comprehensive overview of healthcare procurement from a system perspective. This study shows how increasing system preparedness for future emergencies depends both on developing critical capabilities and understanding how awareness and motivation influence the effective…									Others such as Australia, China and the Netherlands established central taskforces with buyers joining the system from different levels in the public administration hierarchy e.g. government ministries tried to source directly from suppliers, where usually this was left to procurement or healthcare providers.	Those leading procurement and supply initiatives – ministers, government officials and procurement professionals – with initial high expectations of their ability to coordinate a response soon recognized the limitations of information available across the diverse, disconnected healthcare providers and suppliers in the healthcare system.
56	Hoekman, Bernard; Shingal, Anirudh; Eknath, Varun; Ereshchenko, Viktoriya	2022	The World Economy	DOI: 10.1111/twec.13118	Global	Federal	Trade policy	This paper analyses a prominent dimension of the initial policy response to the COVID-19 pandemic observed in many countries: the imposition of export restrictions and actions to facilitate imports. Our research question is whether attributes of prevailing PP regimes are as- sociated with the imposition of trade measures.	While the supply of essential goods was largely fixed in the initial period of the crisis, over time, as supply responds to increased demand, this will attenuate the perceived need for export controls and import liberalisation, confounding inferences regarding the possible relationship between PP regulation and use of trade policy in the initial period of a public emergency which is what we are i…	Using weekly data on the use of trade policy instruments during the first seven months of the COVID- 19 pandemic (January–July, 2020), we assess the relationship between the use of trade policy instruments and attributes of pre-crisis public procurement regulation. We analyse the relationship between PP regimes and trade policy activism during the first seven months of the COVID-19 pandemic using…	Controlling for country size, government effectiveness and economic factors, we find that use of export restrictions targeting medical products is strongly positively correlated with the total number of steps and average time required to complete procurement processes in the pre-crisis period. Membership of trade agreements encompassing public pro- curement disciplines is associated with actions …	Some governments directly contracted with large producers, bypassing standard competitive procedures stipulated in public procurement regulations. The number of restrictive measures on medical products increased exponentially as of the end of March. This coincides with the beginning of the COVID-19 pandemic and the growing demand for medical products worldwide. There were a limited number of libe…	In the case of the EU, the European Commission took several measures to facilitate procurement of essential supplies, including through a (voluntary) coordinated joint procurement mechanism. Close to half of all measures were implemented in March 2020. Starting in May, there is a grad- ual decline in the imposition of measures. Based on countries and measures where a removal date is explicitly me…	As of mid-July 2020, the dataset documented 414 trade policy measures taken by over 100 dis- tinct jurisdictions. The measures include 209 measures liberalising imports of protective equipment, medical supplies and medicines implemented in 106 jurisdictions and 191 export controls imposed by 91 countries for the same set of products. The most common liberalising measures were reduction in import …		One element of the policy response to the COVID-19 pandemic by governments was to greatly expand public procurement (PP) of critical medical supplies, notably personal protective equipment (masks, gloves, face-shields, respirators), ventilators, laboratory equipment (kits, reagents, swabs, laboratory consumables) and medicines. In some countries, this procurement response included requisitioning …	Controlling for country size, government effectiveness and economic factors that may influence trade policy, we find evidence that the use trade measures targeting medical products in the first seven months of the global COVID-19 pandemic is positively correlated with pre-crisis attributes of national public procurement regimes. Jurisdictions with PP systems that are characterised by more steps o…			At the same time, we find that GPA membership and participation in DPAs is associated with maintaining more open markets for medical products.		One element of the policy response to the COVID-19 pandemic by governments was to greatly expand public procurement (PP) of critical medical supplies, notably personal protective equipment (masks, gloves, face-shields, respirators), ventilators, laboratory equipment (kits, reagents, swabs, laboratory consumables) and medicines.		The number of restrictive measures on medical products increased exponentially as of the end of March. There were a limited number of liberalising measures implemented for medical products during the first two months of the year. However, the trend changed drastically as of the end of March, when this number started growing rapidly: the number of such measures more than doubled over a month from …		In the case of the EU, the European Commission took several measures to facilitate procurement of essential supplies, including through a (voluntary) coordinated joint procurement mechanism.							Some governments directly contracted with large producers, bypassing standard competitive procedures stipulated in public procurement regulations.	In some countries, this procurement response included requisitioning of available stocks of such products and a ban on their export.
57	Hughes, A.; Brown, J. A.; Trueba, M.; Trautrims, A.; Bostock, B.; Day, E.; Hurst, R.; Bhutta, M. F.	2021	Global Networks-a Journal of Transnational Affairs	DOI: 10.1111/glob.12360	Global, Malaysia, UK	Federal	medical gloves GVC	This paper evaluates ways in which labour issues in global value chains for medical gloves have been affected by, and addressed through, the COVID-19 pandemic. It focuses on production in Malaysia and supply to the United Kingdom’s National Health Service		draws on a large-scale survey with workers and interviews with UK government officials, suppliers and buyers. Adopting a Global Value Chain (GVC) framework,	the paper shows how forced labour endemic in the sector was exacer- bated during the pandemic in the context of increased demand for gloves. Attempts at remediation are shown to operate through both a reconfigured value chain in which power shifted dramatically to the manufacturers and a context where pub- lic procurement became higher in profile than ever before.						It is argued that the purchasing power of governments must be leveraged in ways that more meaningfully address labour issues, and that this must be part of value chain resilience.
58	Kumar, M.; Fatma, A.; Bharti, N.	2022	India Quarterly-a Journal of International Affairs	DOI: 10.1177/09749284211068461	Global	International organisational	Access to medicines and medical equipment	to identify the joint role of the two organisations (WHO and WTO) in fostering global cooperation in medical goods accessibility.	none stated	Literature and website content review. All the collected contents have been classified into four categories such as institutional documents, research articles, online news content, and other supportive online content. We use qualitative content analysis methodology, connecting concepts of cooperation theory and global governanc	Drug prices rose as India found itself in the deadly second wave of the pandemic in 2021. According to a Business Standard, report in the first half of 2021 key COVID-19 related drugs saw a 180 per cent price rise over the course of a four-month period (Das, 2021). As of October 2021, API’s (Active Pharmaceutical Ingredients) and other raw materials (mostly imported from China) used in drug manuf…	The demand for protective equipment had risen rapidly in a short time period. Unfortunately, the protective equipment industry was neither ready nor had capacity to supply bulk equipment and devices on short notice so the WHO had to urge industry and governments to increase manufacturing by 40 per cent to meet rising global demand (WHO, 2020b). This was particularly relevant during the initial da…	Interestingly, China controlled the spread of disease in just a couple of months following the outbreak, allowed its factories to work on full capacity and started supplying this equipment to the world. However, as consignments reached the destination country, it was found that the equipment were substandard, defective or faulty and hence many countries returned the products to China. Such incide…	An extreme example of the zero-sum, exclusionary reaction is the attempt made by the Trump administration to get German scientists to relocate and deliver a vaccine exclusively to the United States.		The response to the pandemic has been a fragmented one, that is, nation- specific solutions have mostly been adopted. Moreover, economic nationalism is on the rise, along with antitrade localism under the pretext of reducing dependency on other countries. Both United States and European Union imposed trade restrictions.	Applying the interdisciplinary lessons from international economics and International Cooperation Theory (ICT) has valuable learnings in reforming the global health and global trade governance system so that these institutions can be effectual in mitigating global crises.							During the initial months of the outbreak because of the lack of preparedness, countries sought competitive protectionist measures by locking down supplies for themselves rather than explore a more open and inclusive option. Interestingly, China controlled the spread of disease in just a couple of months following the outbreak, allowed its factories to work on full capacity and started supplying …				Stellinger et al. (2020) pointed out that along with necessary measures, unnecessary measures have also been used, such as import bans, licensing requirements, and ‘buy-national’ procurement conditions—that protect domestic industry rather than the patients on whom those goods would ultimately be used.				Bradley (2020) has reported that developing countries in Africa and Latin America were facing a shortage because the developed countries were overstocking up and outbidding the poorer nations.
59	Liu, C. M.; Lee, C. T.; Chou, S. M.; Ko, H. Y.; Wang, J. H.; Chih, Y. C.; Chang, C. C.	2021	BMC Public Health	https://doi.org/10.1186/s12889-021-11808-3	Taiwan	Federal	Supply of face masks	This study is to assess the extent and fairness of face mask supply to the public in Taiwan.		We performed a retrospective longitudinal study using administrative statistics of the name-based rationing sys- tem from the Ministry of Health and Welfare.	This retrospective longitudinal study showed mask supply coverage and fairness using the administrative statistics of a name-based rationing system. By increasing the produc- tion of face masks, the weekly average face mask supply increased to a maximum of 5.1 masks per person. The weekly, monthly, and total face mask supply showed that the name-based rationing system supplied masks fairly to the…	Faced with a shortage of face masks, the Central Epidemic Com- mand Center (CECC) banned the export of medical face masks on January 23, 2020, and requisitioned all domes- tically produced medical face masks on January 31, 2020, for professional use in healthcare settings, for public health, and for use by healthy individuals. Soon thereafter, Taiwan increased the production of medical masks and …					The masks supply strategies has gradually escalated the number of face masks for the public, it not only has dominant decreased the barrier of acquiring face mask, but a fair supply for total population use of Taiwan.							Faced with a shortage of face masks, the Central Epidemic Command Center (CECC) banned the export of medical face masks on January 23, 2020	By increasing the production of face masks, the weekly average face mask supply increased to a maximum of 5.1 masks per person. Soon thereafter, Taiwan increased the production of medical masks and created a large stockpile [7].				Moreover, to ensure universal access to face masks and to increase fairness and transparency in resource allocation for healthy individuals, a name-based rationing system was implemented [8].					and requisitioned all domestically produced medical face masks on January 31, 2020, for professional use in healthcare settings, for public health, and for use by healthy individuals.				The weekly, monthly, and total face mask supply showed that the name-based rationing system supplied masks fairly to the total population, can provide universal coverage, and was sufficient for daily use for the population.
60	Li, X. W.; Hua, G. W.; Cheng, T. C. E.; Choi, T. M.	2022	Ieee Transactions on Engineering Management	https://doi.org/10.1109/TEM.2022.3147815.	China	Central	Cross industry production of PPE	To examine the impacts of cross-industry production (CIP) on supply chains and society. Regarding the phenomenon of CIP during the pandemic, there are the following common questions. 1) What are the characteristics of firms with CIP capabilities and what supports them in launching CIP in a short period of time during the COVID-19 pandemic? 2) What are the impacts of CIP on the global supply chain…		To answer these questions, we investigate the business model of CIP and CIP of PPE in different industrial sectors. Specif- ically, we explore CIP of PPE in China, which is one of the most successful countries in pandemic control,1 and we compare the production capacity of PPE before and after the COVID-19 pandemic. We adopt a multi- methodological approach		during the initial phase of the COVID-19 pandemic that began in early 2020, the majority of firms were in an idle state where production capacity was well below the normal level, resulting in an acute shortage of medical supplies. With the recovery of TABLE III R ATE OF C HANGE IN PPE C APACITY R ECOVERY OVER TIME the production capacity of some firms, the production capacity of medical garments …	Since the beginning of February, the capacity of medical garments has been back to over 60%. The capacity of face masks returned to 40% by the end of January and exceeded last year’s capacity by the end of February. To combat COVID-19 and meet the urgent need for PPE, Boeing switched to producing face shields and ventilators critically needed by hospitals and healthcare workers (Steps 4, 5, and 6…	In addition, at the end of April, the capacity of face masks was 1197 times higher than the original capacity in peacetime. According to the statistics, during the period “1 March to 16 May,” the most exported medical materials were face masks, which is an indication of the strength of CIP. In terms of the number of medical supplies exported, China’s CIP contributed positively to the stability of…			We find that CIP in pandemic time can significantly increase capacity to tens or even thousands of times of normal capacity in a short period, which can enhance firms’ brand values and profiles and improve their social impacts and benefits. governments have to establish suitable production, approval, subsidy, and regulatory policies to simplify and expedite the process of granting quali- fication…				Meanwhile, the USA government initiated the Defense Production Act to force some manufacturing companies to produce medical supplies to address the critical shortage of PPE and medical equipment (Stages 1 and 2). To quickly alleviate the shortage of medical supplies, the Defense Production Act in the USA required companies to produce more such supplies, which also applied to automotive manufactur…				governments have to establish suitable production, approval, subsidy, and regulatory policies to simplify and expedite the process of granting qualification certifications to companies that seek to convert and ex- pand their business scopes in response to emergency production in a short time, which helps the economy recover quickly.				The Chinese governments provided rapid and rigorous inspection of the urgently made medical supplies during the COVID-19 pandemic (Stages 1 and 2). According to the government’s quality inspection result, the quality of BYD’s face mask was above the average requirement level [100]. On the other hand, governments’ stockpiling of production capacity is a key strategy to keep the supply chain resili…					The medical supplies produced by Louis Vuitton were not only used by local hospitals for treating patients, but also for government requisitioning (Stages 1, 2, and 3).
61	Meyer, M. M.; Glas, A. H.; Essig, M.	2022	Journal of Public Procurement	DOI 10.1108/JOPP-11-2020-0079	Germany, Italy, Great Brittan,	Federal, State, Local	adoption of additive manufacturing	The purpose of this study is to examine how public institutions act during a pandemic to ensure the security of supply. Why and how do public institutions have adopted additive manufacturing (AM) – a production technology colloquially known as three-dimensional printing in which a product is created by joining raw material layer by layer based on a digital model (computer-aided design [CAD] file)…		This paper uses the methodology of case study research, as it allows an in-depth analysis of a phenomenon in a real-life context (Yin, 2014), such as how and why public organizations have used AM to handle supply disruptions during the SARS-CoV-2 pandemic. Four cases within the context of the pandemic supply disruption are used as the units of analysis.	The findings are twofold: public institutions reacted, on the one hand, with a behavioral solution approach, trying to solve the supply disruption with new or changed forms of cooperation and collaboration. On the other hand, public institutions used a technical solution approach (TSA) as a supply disruption response and intensified their use of AM.	The first case addresses the Bavarian Ministry of Economic Affairs (BMoEA, Germany), which sourced medical masks for health-care workers, among other bottleneck demands. As this item is a mass product and required by several organizations worldwide, it was classified as a noncritical product. Thus, the state government did not prepare actively for such a disruption:	On March 16, the Bavarian State Government proclaimed the SARS-CoV-2 pandemic to be a disaster situation. Thus, a disaster management task force (“Corona Task Force”) was established, containing representatives (such as state ministers and state secretaries) of multiple state ministries, such as the Ministry of Health, Ministry of Finance and Ministry of Economic Affairs. The task of the BMoEA be…	The medium-term target became to enable an automated local mass production to lessen the dependency on global markets and lower supply costs. The development of an automated special-purpose machine for mask production began in the middle of March. Development took seven weeks to finish, and the automated production of 5,000 medical masks per hour began in May 2020 (Masken-Verbund-Bayern, 2020b). …		The increased demand for PPE led to the supply disruption in which noncritical items became bottlenecks, as they could not be covered by the established sources. However, all the procurement organizations were able to overcome this supply disruption by minimizing their dependency on the established supply sources. Herein, it can be seen that either a behavioral, relationship-oriented or TSA was u…	research is required to increase the granularity of the proposed measurements, including quantitative research on supply disruption (e.g. by simulation), which further exemplifies the differences in the identified approaches. Additionally, the mitigating potential of each preparedness step for supply disruptions should be analyzed and ranked. This research was empirically limited to only a few ca…			The medium-term target became to enable an automated local mass production to lessen the dependency on global markets and lower supply costs.	On March 16, the Bavarian State Government proclaimed the SARS-CoV-2 pandemic to be a disaster situation.					Sourcing units were organized to “secure new supply lines from across the world” (British Government, 2020b).		The first case addresses the Bavarian Ministry of Economic Affairs (BMoEA, Germany), which sourced medical masks for health-care workers, among other bottleneck demands. As this item is a mass product and required by several organizations worldwide, it was classified as a noncritical product. Thus, the state government did not prepare actively for such a disruption. Within five days, a mask proto…	Thus, a disaster management task force (“Corona Task Force”) was established, containing representatives (such as state ministers and state secretaries) of multiple state ministries, such as the Ministry of Health, Ministry of Finance and Ministry of Economic Affairs. The task of the BMoEA became to coordinate and moderate the rapid organization of a Bavarian supply chain for protective masks, as…			The reactive sourcing of masks from the global market was maintained, but simultaneously, a local supply source was proactively coordinated (Masken-Verbund-Bayern, 2020a; Bayerischer Rundfunk, 2020a). This case (regional hospital in Bresica 3D prinitng Venturi valves) demonstrates that the supply risk of the public organization during the supply disruption was minimized by using external AM capac…							The findings are twofold: public institutions reacted, on the one hand, with a behavioral solution approach, trying to solve the supply disruption with new or changed forms of cooperation and collaboration. On the other hand, public institutions used a technical solution approach (TSA) as a supply disruption response and intensified their use of AM.
62	Morales-Contreras, M. F.; Leporati, M.; Fratocchi, L.	2021	BMC Health Services Research	https://doi.org/10.1186/s12913-021-07202-9	Spain	Organisational	PPE-like shortage	We aimed to analyze how the scarcity of PPE-like during the COVID-19 pandemic has modified the behavior of decision-makers in the PPE-like supply chain at the hospital level, and to explore what changes could be implemented to cope with future PPE-like shortages. a) How has the scarcity of PPE-like during the pan- demic modified the behavior of hospital supply decision-makers in Spain? b) What ch…		We used an explorative approach based on semi-structured interviews with key informants in the Spanish health care industry. More specifically, we held interviews to industry experts at three hospitals in three Spanish regions to map the consequences of the COVID-19 pandemic onto the buying decision-making process.	Different strategies were developed by decision-makers at hospitals before, during, and after the first wave of the COVID-19 pandemic in Spain. Our paper offers two main findings: a) decision-makers changed their purchasing behavior from a cost main driver to guaranteeing the availability of supplies; b) they supported the idea of giving more “strategic autonomy” to Spain or Europe through back a…				When requested to suggest that strategies and policies should be implemented in the post-COVID-19 era to make Spanish health care able to cope with future public health crises, all respondents shared the idea of imple- menting significant changes in the regulatory framework. More specifically, it was recommended to modify the na- tional law regulating public procurement procedures for the health …	As reported by the interviewees, the scarcity of PPE- like induced the national government to relax purchas- ing requirements, at least for some categories. In this re- spect, the qualification procedures for new suppliers were, at least partially, made less stringent. “Given the shortage, it was necessary to look for alter- natives, even using protective materials that were not ap- proved but th…	This paper could be of interest to health care management at the national, regional, and hospital levels, as well as for policy-makers, since it could help to establish and configure policies to support the sourcing of medical products (specifically PPE-like) to anticipate potential supply disruptions. Our paper contributes to the limited existing literature on how purchasing strategies at the de…								b) they supported the idea of giving more “strategic autonomy” to Spain or Europe through back and nearshoring decisions. According to the respondents, strategic autonomy by the Spain/EU health care industry in terms of PPE-like product procurement could be achieved by promoting either back-shoring (relocation to the home country of earlier offshored production activities) or near-shoring (reloca…	A further intervention suggested by all respondents regards regions implementing a decentralized purchasing system earlier; in such a case, a centralized approach at the regional level is preferable. other administrations decided to recentralize the previous decentralized purchasing system.		As reported by the interviewees, the scarcity of PPE-like induced the national government to relax purchasing requirements, at least for some categories. In this respect, the qualification procedures for new suppliers were, at least partially, made less stringent. More specifically, while some regional health care authorities authorized emergency purchasing procedures (especially between March an…			a) decision-makers changed their purchasing behavior from a cost main driver to guaranteeing the availability of supplies	Some organizations also implemented autonomous initiatives directly with foreign intermediates and manufacturers. To cope with these needs, hospitals often worked with “external actors” (mainly manufacturing companies and “makers,” and less so with universities and research centers). Moreover, collaborations took place with other hospitals, both in Spain and abroad. However, such innovations most…	“The government announces ( ...) the reform of the public health contracting model ( ...). Because it has to be much more agile” (Int 4).
63	Ngo, C. N.; Dang, H.	2022	World Economy	DOI: 10.1111/twec.13317	USA	Federal	Global supply chain	To what extent has America's reli- ance on the global supply network aggravated the coun- try's public health and economic crisis; and how did the American government respond to supply chain weaknesses during the early years of the Covid-19 pandemic?		The research methodology involves an analytical case study that encapsulates America's experience through three major waves of infection. Following this introduction, the study surveys the literature to highlight important theoretical conceptions and empir- ical trends shifting the American economy towards GVC integration. The empirical sections that follow investigate supply chain disruptions ac…	Trump administration's policies failed to ensure a relia- ble supply of simple personal protective equipment (PPE) for healthcare professionals and hospitals throughout the first three waves of infection. Moreover, state and federal governments' substantial reliance on large manufactur- ers who have established procurement relationship with government led to continuous nationwide supply shortages…	Prior to the emergence of infection clusters in the U.S., the Chinese government already organised a large-scale purchase of PPE for China in the global market and nationalised control of the production and distribution of domestic medical supplies, thereby depleting existing supplies in America (Congressional Research Service, 2020).	Throughout March and April, China imposed several export restrictions on PPE, as part of its efforts to meet the spiking domestic demand, leaving American companies and healthcare systems facing a critical shortage in protective gear and medical garments (Brown, 2020; Evenett et al., 2021). In March 2020, the Strategic National Stockpile (SNS) contained only about 30 million surgical masks and 12…	To weather the supply chain disruption, the CARES Act also allocated $500 billion to help businesses stay afloat, $10 billion in loans to keep the USPS last-mile service moving, $7 billion for cargo airlines to move freight and $60 million to help small- and medium-sized manufacturers to recover and innovate (Forde, 2020). Finally, the CARES Act specif- ically applied to the domestic production o…	Following up on the CARES Act from March 2020, Congress approved a new $900 billion stimulus package named ‘Consolidated Appropriations Act’, also known as the ‘CARES Act 2’ which was signed into law on 27 December 2020, covering the same buckets of money set aside in the first CARES Act (Montague, 2020). Specifically, the legislation set aside nearly $70 billion for a range of public health meas…		Our case study demonstrates that the American govern- ment needs to rethink the country's substantial reliance on the global supply chain, and the specific requirements to boost domestic manufacturing capacity. The revitalisation of America's manufacturing ability and the local supply networks will boost the productive power of the nation, strengthen resiliency, reduce vulnerability in disruptive…			One key policy failure was the Trump administration's inability to utilise small manufacturing firms to accelerate the production of critical medical supplies. Without government coordination and redirection, these small manufacturers missed the opportunity to support and to create a permanent and sustainable domestic supply chain for critical inputs.	To weather the supply chain disruption, the CARES Act also allocated $500 billion to help businesses stay afloat, $10 billion in loans to keep the USPS last-mile service moving, $7 billion for cargo airlines to move freight and $60 million to help small- and medium-sized manufacturers to recover and innovate (Forde, 2020). Following up on the CARES Act from March 2020, Congress approved a new $90…			Throughout March and April, China imposed several export restrictions on PPE, as part of its efforts to meet the spiking domestic demand, leaving American companies and healthcare systems facing a critical shortage in protective gear and medical garments (Brown, 2020; Evenett et al., 2021).	Prior to the emergence of infection clusters in the U.S., the Chinese government already organised a large-scale purchase of PPE for China in the global market and nationalised control of the production and distribution of domestic medical supplies, thereby depleting existing supplies in America (Congressional Research Service, 2020). At the start of the pandemic, the U.S. government did not esta…				That left many states competing with one another on the open market for protective gear and, on occasion, facing federal government seizure of shipments they had ordered for themselves (Phillips et al., 2020). States also had to work together, ‘whether forming regional alliances to create greater purchasing power or sending excess supplies to hot spots’, given the federal government's inequitable…				As large manufacturers ramped up ventilator production under DPA, HHS said it accumulated enough ventilators that it is cancelling some of the contracts (Armour, 2020).						A devastating policy choice was to allow American PPE producers to scale up as they saw fit, which would happen too late to contain the health crisis.
64	Pang, P. C.; Jiang, W.; Pu, G.; Chan, K. S.; Lau, Y.	2022	International Journal of Environmental Research & Public Health	doi: 10.3390/ ijerph19158976	Macao	Regional	Face mask supply scheme - social media engagement	This research aims to investi- gate public social media engagement with resilience measures related to COVID-19 in Macao.		We examined 1107 posts and 791 comments about the government’s face mask supply and consumption voucher schemes on Facebook. Using the Crisis Lifecycle model, we partitioned the data and ana- lyzed the content and engagement of related posts, as well as the word semantics in user comments.	Our findings show that social media engagement in these resilience measures is high and positive in the early stages of the pandemic, suggesting social media’s potential in mobilizing society, preserving social resilience, and serving as a two-way communication tool in public health emergencies. Our content analysis revealed six main themes. It was reported that the economic measures could suppor…	Securing face mask supply “Due to the very high demand for masks and limited global supply, the Health Bureau was looking for the supply of masks in different places worldwide . . . They promised that masks would be supplied immediately once they were available” Ultimately, face mask-related positive engagements were far higher than negative ones during the pandemic, and the numbers of shares and…	Providing face masks to students and minority “The measures introduced by the Higher Education Bureau to assist Macao students studying abroad to purchase masks largely alleviated the shortage of protective gear for Macao students studying abroad. The government provided affirmation and support to them in such a time." n the acute stage, the comments shifted to care and appreciation for frontline…	In the chronic stage, the discussion centered on arrangements for the resumption of classes and childcare, adjacent to the safety of children resuming school.			Conclusions As the threats of public health emergencies arise, it is critical to have solid commu- nication to control the spread of crises and protect lives. With thorough analysis using Facebook data, we have reviewed the public engagement on social media after the Macao SAR Government announced and implemented policies of assisting with social resilience. Our analysis suggests that social medi…	May not be directly relevant although it does show populations engagement with a unique government led mask supply strategy.					The engagement on face mask measures suggested that the public was generally satisfied with the responses from the Macao SAR government. Each round of the face mask supply scheme was actively disseminated to the public despite the initial phase of the program being limited by experience and supply chain problems, which caused a relatively small number of negative reactions. During the crisis, mas…
65	Park, June; Chung, Eunbin	2021	World Development	https://doi.org/10.1016/j.worlddev.2020.105198	South Korea	Federal	PPPs; RT-PCR testing	In an attempt to better explain the South Korean model of its responses to COVID-19, this article examines in depth the South Korean government’s political motivations underlying one significant aspect, testing.		We apply Policy Feedback Theory to demonstrate the polit- ical effects of failed policy precedents and how the political outcomes again shape new policies in a dynamic and cyclical manner. Empirically, we conduct a content analysis of South Korea’s pharmaceutical sector in government procurement and exports of test-kits during the COVID-19 pandemic.	for swift and effective management of the pandemic, the South Korean govern- ment utilized partnerships with the private sector to exponentially increase the amount of Real-Time Polymerase Chain Reaction (RT-PCR) testing. We show that as the pandemic situation progressed, South Korea’s leader, who had been in danger of plummeting sup- port to the extent that impeachment was discussed as a viable …	Promulgation of the enforcement decree of the IDPCA was passed by the National Assembly on February 26, 2020. 1 Amendment on March 3, 2020: - Article 6: Stipulates that all citizens have a ‘‘right to receive the diagnosis and medical treatment of any infectious disease” and the ‘‘State and local governments shall bear expenses incurred within.” - Grants officials the legal authority to make ‘‘nec…	With soaring demands for South Korean RT-PCR test-kits from abroad, in order to facilitate the ordering process by foreign buyers, the MOHW (Ministry of Health and Welfare) compiled a list of manufacturers authorized for exports with details of products and links to respective company websites for contact. The list has been uploaded on the Korea Health Industry Development Institute website.59 No…	Excess Supply Exports of RT-PCR Test-kits after Flattening the Curve RT-PCR test-kit companies that are still awaiting EUA results from the KCDC and the MFDS that are authorized for sale abroad by the South Korean authorities have been showcasing their prod- ucts abroad to COVID-19 affected countries, not only to the U.S. but also globally, through another platform of PPP prepared by the Ministry…			Our analysis suggests that leaderships must be institutionally prepared by change and open to PPP for better pandemic gover- nance. In order to do so, in the context of policy feedback, substan- tial institutional changes must be made after Time 1, while incorporating transparency by installing a clear and present con- trol tower of competent public health authorities. Such policy moves assure th…		merged with row 41 then kept		Promulgation of the enforcement decree of the IDPCA was passed by the National Assembly on February 26, 2020. 1 Amendment on March 3, 2020: - Article 6: Stipulates that all citizens have a ‘‘right to receive the diagnosis and medical treatment of any infectious disease” and the ‘‘State and local governments shall bear expenses incurred within.” - Grants officials the legal authority to make ‘‘nec…			swift response in the beginning stages of the pandemic most likely contributed to South Korea’s success in flattening the curve earlier than other countries, which also enabled exports of excess test-kits around the world. With soaring demands for South Korean RT-PCR test-kits from abroad, in order to facilitate the ordering process by foreign buyers, the MOHW (Ministry of Health and Welfare) com…	the South Korean government utilized partnerships with the private sector to exponentially increase the amount of Real-Time Polymerase Chain Reaction (RT-PCR) testing. The South Korean public health system actually functioned to create a large-scale testing environment nationwide by collaborating with the private sector, and b) how leapfrogging SMEs became the main providers of RT-PCR test-kits i…			Emergency Use Authorization (EUA) for RT-PCR Test-kits Activated for establishing a nationwide large-scale testing mechanism in consortium by MFDS and KCDC, only one week after Patient Zero.
66	Pircher, B	2022	Politics and Governance	https://doi.org/10.17645/pag.v10i3.5295	Europe	EU (multinational)	Public Procurtement policy	This study investigates the extent to which EU policy on public procurement has changed in the current Covid‐19 crisis and how these changes affect the procurement outcomes in the member states. The present study seeks to fill this gap in the research and poses the following question: How did the EU change its policy on public procurement in response to the Covid‐19 crisis, and what are the conse…	I conceptualise a theoretical framework based on institutionalist and EU governance theories to analyse the changes in the policy area before and during the Covid‐19 pandemic. Lastly, I map the different procure‐ ment practices to analyse the implementation of these changes and derive implications for the EU’s legitimacy.	the study links the crisis management of the EU to the goal‐fulfilment and legitimacy of pol‐ icy implementation in the member states.	Based on institutionalist and EU governance theories, the study contributes to the liter‐ ature with three principal findings. First, it demonstrates that the pandemic enabled exogenously driven changes in the field of public procurement with new policies and guidelines, while the EU’s overall aims in this field were upheld. Second, the study demonstrates that the Commission was the main driver o…	In the wake of the pandemic, the Commission fur‐ ther released new guidelines for public buyers to pur‐ chase medical supplies and personal protective equip‐ ment (Communication from the Commission of 1 April 2020, 2020). These new guidelines assist member states in an emergency and apply to goods and services related to Covid‐19. These changes in the EU’s policy on pub‐ lic procurement included …	The need for joint procurements and the Commission’s role in push‐ ing the IPPI instrument forward led to an acceleration of the negotiations and, ultimately, to its adoption in the Council of the EU in June 2021 (Agence Europe, 2021). These changes made in the area of global procurement still adhered to the EU’s overall goals in public procure‐ ment but were aimed at widening procurement markets.				the new policies in the field of pro‐ curement introduced during the Covid‐19 crisis afford member states greater flexibility in implementing them. However, this greater flexibility leads to increasingly dif‐ ferentiated policy implementation. Moreover, this flexi‐ bility can be politically used for specific market policies that deviate from EU policies (e.g., protectionism).											First, it demonstrates that the pandemic enabled exogenously driven changes in the field of public procurement with new policies and guidelines, while the EU’s overall aims in this field were upheld. Second, the study demonstrates that the Commission was the main driver of change and that it enhanced the harmonisation of procurement rules and supranational integration despite the crisis. Third, w…				Another change in the EU’s policy on public procurement is that public buyers are encouraged to consider alternative solutions in the market (Communication from the Commission of 1 April 2020, 2020, p. 1). To speed up procurement procedures, public buyers may also consider contacting potential contractors within and outside the EU by phone, e‐mail, or in person. Moreover, they can hire agents wit…						Public buyers can now reduce the deadlines to accelerate open or restricted procedures and—to ensure flexibility—a negotiated procedure without publication can be considered. the deadlines in the open and restricted procedures may be shortened in cases of emergency from 35 days to 15 days and from 30 days to 10 days (Communication from the Commission of 1 April 2020, 2020, p. 4).
67	Sawyer, Malcolm	2021	Review of Political Economy	DOI: 10.1080/09538259.2021.1897254	UK	Federal	economic policies	The focus of this article is the economic policies pursued in the UK in response to the coronavirus pandemic in the first twelve months of that crisis (February 2020 to January 2021).		The failures of public procurement policies during the pandemic are reviewed, particularly in relation to the interface between public and private sectors.	Throughout the first months of the coronavirus crisis, there was a great shortage of per- sonal protective equipment (PPE), reflecting the lack of preparedness for a pandemic, and how ‘in the six years before the COVID-19 pandemic, the government, committed to austerity, ran down the emergency PPE stockpile by 40%’ (Sikka 2021). ‘Many com- panies with proven track records offered to make or obtai…	Around 38 per cent was awarded through existing framework agreements that are designed to allow governments to procure goods and services quickly when needed. The remaining 61 per cent was awarded directly to contractors without any competition.						No clear conclusions drawn in relation to policy responses for procurement of medical supplies or PPE.										Instead, rules for emergency procurement were used to commission many other companies that had no experience and little or no trading history’ (Colegrave 2020).					the National Audit Office found that business allocated to the ‘high-priority line’ for PPE contracts were 10 times more likely to get a contract than others. Businesses were allocated to this group based on leads from ministers and officials. The National Audit Office (NAO) found that the reasons for particular awards were often not documented, leaving the government open to charges of cronyism’…						‘Many companies with proven track records offered to make or obtain PPE, but most were rejected or ignored by Public Health England (PHE) and the Government.
68	Scala, Barbara; Lindsay, Claire Frances	2021	Supply Chain Management	DOI 10.1108/SCM-09-2020-0434	Scotland	Provincial	Supply chain resilience	This paper aims to explore how resilience is evident in healthcare supply chains in the public sector when faced with pandemic disruption and to identify any learnings to inform recovery and future-readiness phases. The PPE SC of NSS is the focus of this research as it was one of the most impacted commodity groups within the healthcare setting (Bergen, 2020) during the pandemic Through the applic…		An exploratory case study was conducted, consisting of seven semi-structured interviews with public sector supply chain actors in the healthcare personal protective equipment supply chain. The data included document analysis.	Key findings show how specific resilience strategies such as agility, collaboration, flexibility and redundancy, contributed to supply chain resilience during the COVID-19 pandemic response. Collaboration is identified as a key mechanism for resilience with public sector networks viewed as facilitating this. Established collaborative relationships with suppliers pre-pandemic did not support incre…	The procurement principles don’t change, even though it’s COVID. In its health sector, we have to ensure that the products that we have and the products we procure meet the necessary standards. So that was a challenge (CM2). In some cases, substitute products were purchased for clinical sites but as these were “unknown” there were risks as some items such as face masks, require fit tests for prop…	A common aspect of resilience discussed was their method of creating redundancy in the form of a “buy” and “make” strategy. The “buy” piece involved creating buffer stocks, which required purchasing outside of their existing frameworks. The “make” piece was done in collaboration with the Scottish government and quangos, which involved standing up completely new SCs in Scotland: [. . .] one was a …	It was clarified that this strategy was made possible because of companies’ “willingness to help” as many organisations responded to the “call for action” put out for companies with the capability of making PPE begin to do so. Although the “make in Scotland” strategy increased, it was perceived to have increased workload for NSS due to the amount of necessary due diligence. Equally, pursuing this…	Reflection was also provided on the new SCs configured as a result of COVID-19. From previous dependence on the supplier base in China and the Far East and now having Scottish-based suppliers with capacity, there are opportunities to rebalance the SC. This would contribute to minimising risk: What this COVID has definitely taught us is that there’s probably going to have to be a rebalancing of wh…	Scottish suppliers are currently cost-competitive in the marketplace for PPE given the global rise in costs, but some participants discussed how that could change in the future: As a taxpayer you would be horrified if you found out that the NHS trust was spending 10x over the costs to secure masks supplying Scotland – you would probably be horrified. Right now, you’d be like “oh, that’s fine”. Bu…	The findings of this study contribute to empirical research on SCRES identifying readiness, response and growth. This included illustrating resilience strategies such as agility, flexibility, redundancy and their application in the healthcare SC. We consider lessons learned which relate to recovery aspects in resilience. Although focussed on NSS, data also came from the wider public sector enterp…		merged with row 20 then kept						Collaboration is identified as a key mechanism for resilience with public sector networks viewed as facilitating this. Collaboration between NSS, Scottish Government and quangos were critical during the pandemic.						In some cases, substitute products were purchased for clinical sites but as these were “unknown” there were risks as some items such as face masks, require fit tests for proper protection.	A common aspect of resilience discussed was their method of creating redundancy in the form of a “buy” and “make” strategy. The “buy” piece involved creating buffer stocks, which required purchasing outside of their existing frameworks. The “make” piece was done in collaboration with the Scottish government and quangos, which involved standing up completely new SCs in Scotland. Collaboration with…							Scotland was able to charter planes to bring in PPE faster to ensure no stock-outs.
69	Schnabel, J.; Hegele, Y.	2021	Publius-the Journal of Federalism	doi:10.1093/publius/pjab011	Australia, Canada, Germany, Switzerland	All levels of government	procurement of medical supplies	By examining the ….... and the procurement of medical supplies in Australia, Canada, Germany, and Switzerland, this article identifies the circumstances under which intergovernmental coordination occurs.	(E1a) Higher levels of coordination are more likely when strong councils exists than when councils are weak. (E1b) Vertical coordination is more likely when vertical councils exist, while horizontal coordination prevails if horizontal councils exist. (E2a) Non-coordination is more likely if the federal government has exclusive jurisdiction or if it activates and uses emergency legislation. (E2b) …	To explore these expectations, we compare the main policy instruments to combat the COVID-19 pandemic. The empirical basis of our study consists of official government documents (public statements, press releases, websites, communiqu_x0013_es) and news reports in the largest national media outlets in each country	Australia: procurement of PPE and ventilators was coordinated, but not very closely (coordination level 1). For instance, the federal government ordered medical equipment and, upon request, distributed it to the states. But it did not discuss those purchases with them. Canada: Both levels of government procured PPE and ventilators (Public Services and Procurement Canada 2021). The federal governm…						Although our analysis is based on four federations, it allows us to draw some general conclusions. Our findings show that intergovernmental coordination occured in both dual (Australia and Canada) and integrated federations (Germany and Switzerland). Thus, different types of federations are able to set up functioning coordination relations in a crisis when joint action and a consistent response a…								Our findings show that intergovernmental coordination occurred in both dual (Australia and Canada) and integrated federations (Germany and Switzerland). Vertical coordination was complemented by horizontal coordination; Alberta provided PPE and ventilators to provinces in need (level 3 coordination).					Australia: procurement of PPE and ventilators was coordinated, but not very closely (coordination level 1). For instance, the federal government ordered medical equipment and, upon request, distributed it to the states. But it did not discuss those purchases with them. Canada: Both levels of government procured PPE and ventilators (Public Services and Procurement Canada 2021). Agreement was reach…
70	Sigala, I. F.; Sirenko, M.; Comes, T.; Kovacs, G.	2022	International Journal of Operations & Production Management	DOI 10.1108/IJOPM-09-2021-0608	Global	Federal	PPE supply chain	This study focuses on analysing the different types of disruptions occurring in personal protective equipment (PPE) supply chains during the COVID-19 pandemic and on proposing mitigation strategies that are fit to the global scale and many interdependencies that are characteristic for this pandemic. Which mitigation strategies can be used to overcome different causes of PPE supply chain disruptio…		This research follows a mix-methods approach. First, the authors developed a conceptual framework based on four types of disruptions that usually occur during health emergencies (direct effect, policy, supply chain strategy, and behaviourally induced disruptions). Second, the authors collected and analysed data from interviews with experts in the PPE supply chain. Based on the interviews data, th…	The SD model highlights that without a combination of mitigation measures, it is impossible to overcome all disruptions. As such, a co-ordinated effort across the different countries and sectors that experience the disruptions is needed. The SD model also shows that there are important feedback loops, by which initial disruptions create delays and shortages that propagate through the supply chain…		An additional, procurement-related mitigation strategy is that of joint procurement. While little of this was evident in the PPE supply chain prior to the COVID-19 pandemic, organisations did eventually come together either nationally, or across similar interests. We consider joint procurement special to the pandemic since it motivated countries like the EU member states as well as organisations …	production changeover was used across many countries and companies to support pandemic response. As global PPE supply did not meet global demand during the first wave of the COVID-19 pandemic, increasing global supply became the prime issue. Thereby started a race to set up extra PPE production facilities. As highlighted by our interviewees, there is a need to be able to produce a percentage of c…			In summary, our results highlight both different types of supply chain disruptions and also mitigation strategies for the PPE supply chain. Many of these mitigation strategies can be applied to other types of disruptions, and disasters, as well. However, some of them are either emergency health care-specific (such as kitting), and others are specific to a pandemic situation. Such is the accentuat…								Reshoring and domestic production became a political mantra in many countries. Thus, governments supported domestic production not only through direct financial support and risk sharing of such investments, but also by fast-tracking regulations and certification processes (Sodhi and Tang, 2021).	An additional, procurement-related mitigation strategy is that of joint procurement. While little of this was evident in the PPE supply chain prior to the COVID-19 pandemic, organisations did eventually come together either nationally, or across similar interests. We consider joint procurement special to the pandemic since it motivated countries like the EU member states as well as organisations …													Production changeover was used across several industries, e.g. the car industry switching to the production of respiratory ventilators, distilleries to manufacture sanitizers, and within PPE, the fashion, garment and textile industries switching to face masks. For example, in the United States of America, in March 2020, the government invoked the Defense Production Act (DPA) which gives the presi…
71	Snowdon, A. W.; Saunders, M. J.	2022	Healthcare Management Forum	DOI: 10.1177/08404704211058414	Newfoundland and Labrador	Provincial, Federal	Supply chain capacity	1. What are the supply chain processes and infrastructure required to optimize effective and timely health services delivery for the current and future phases of the COVID- 19 pandemic? 2. What procurement models, approaches, and policy frameworks offer secure sourcing of products to meet the surge in demand for care by COVID-19 patients? 3. What is the digital maturity of supply chain infrastruc…		Case study. The primary data source for this empirical study came from semi-structured interviews with nine key informants. This included nine individual interviews and two group interviews, for a total of eleven interviews. Of the nine individual interviews, four were follow-up interviews with key informants. Document analysis and previous research informed the conceptual framework and interview…	Faced with the destabilization of its traditional supply chain, NL leveraged an existing centralized healthcare supply chain structure to organize its supply chain response to the pandemic. To overcome product shortages, health leaders collaborated with their local business community and industries to source and procure personal protective equipment and create domestic manufacturing capacity for …	In late January of 2020, NL healthcare supply chain teams first attempted to source and procure additional PPE supplies in anticipation of the surge in demand by placing orders for PPE with their traditional suppliers. In order to inform pandemic sourcing and procurement strategies, linkages between the NL healthcare supply chain team, clinical leaders, IPAC and OH&S teams were established to inf…	The healthcare supply chain team at Central Health actively engaged with the EOCs in each RHA. NL had already established its supply chain coordinationand managementprocessesacrossthe fourRHAs, and supply chain processes were centrally managed for all healthcare facilities and care settings, including hospitals, long-term care, and community care. NL had one centralized healthcare supply chain ma…	Once TaskforceNL exhausted their PPE sourcing efforts, they turned their efforts toward the creation of domestic manufacturing capacity in NL, which resulted in the local manufacturing of surgical masks, face shields, and medical gowns. The majority of this domestic manufacturing capacity emerged from the re- tooling or re-purposing of existing manufacturing companies. The establishment of a netw…			The healthcare supply chain response in NL demonstrates the value of a highly integrated and centralized healthcare supply chain management strategy. It also makes clear the value of a diversified healthcare supply chain, one which draws on local manufacturing capacity to create a domestic source of critical supplies and overcome shortages from global suppliers. In conclusion, the NL case highlig…					In addition to this PPE task force, the provincial government in NL designated a deputy minister to provide a specialized focus on supply chain and PPE procurement. This deputy minister both liaised with the Federal government and helped provide financial approval for pandemic purchasing orders. In so doing, NL created a provincial-level strategy for the procurement of PPE, which offered coordina…				NL had one centralized healthcare supply chain management structure, with a clear delineation of roles and an intentional focus on ensuring every health organization was well served by the centralized supply chain strategy.	NL also formed a provincial PPE task force, which included representatives from all of the RHAs, Public Health, Infection Prevention and Control (IPAC), and Occupational Health & Safety (OH&S). This task force was responsible for determining appropriate PPE utilization for the various clinical teams and health services across the province, a determination which then informed the sourcing, procure…		In order to inform pandemic sourcing and procurement strategies, linkages between the NL healthcare supply chain team, clinical leaders, IPAC and OH&S teams were established to inform decisions on sourcing PPE products. As the pandemic unfolded across Canada, NL mobilized its centralized healthcare supply chain strategy to begin to address PPE shortages. As the demand for PPE rapidly surged, heal…		Critical products—PPE essential for health system pandemic response—were first identified by these clinical and IPAC teams.	Healthcare supply chain teams would then reach out to their contracted vendors to assess if they could meet the demand for these products.		In late January of 2020, NL healthcare supply chain teams first attempted to source and procure additional PPE supplies in anticipation of the surge in demand by placing orders for PPE with their traditional suppliers.				To overcome product shortages, NL leaders engaged with federal agencies to source products from the federal stockpile. NL healthcare supply chain teams pursued two primary strategies to address the challenges of healthcare supply chain destabilization and the risk of critical product shortages: (i) collaboration with local business leaders to source PPE and (ii) the employment of conservation str…
72	Tai, Y. L.; Chi, H.; Chiu, N. C.; Tseng, C. Y.; Huang, Y. N.; Lin, C. Y.	2021	JMIR Formative Research	doi: 10.2196/21409	Taiwan	Central	Mask rationing	We aim to summarize the name-based mask rationing plan implemented in Taiwan and explore the public’s perceived anxiety about mask shortages		We summarize the timeline and important components of the mask rationing plan. A survey that aimed to investigate the overall response to the mask rationing plan was answered by 44 participants.	The mask rationing plan was implemented in late January 2020. Daily production capacity was increased from 2 million masks to 16 million masks in April 2020. People could buy 9 masks in 14 days by verification via their National Health Insurance card. Digital face mask availability maps were created. Moreover, the mask plan safeguarded the purchase of masks and resulted in decreased anxiety about…	The first case of COVID-19 in Taiwan was diagnosed on January 21, 2020, and a “National Mask Team” was formed in late January [5]. All mask factories were recruited and mask machines were provided by the government to ensure Taiwan was able to produce masks quickly. All masks were allocated by the government and people could buy masks at local pharmacies using a unique name-based mask rationing p…	The mask plan evolved to 2.0 and real-time mask maps were established to show the availability of masks. As of April 2020, Taiwan had an adequate mask supply and could donate masks to help other countries. The daily production capacity was approximately 16 million masks and people could buy 9 masks during a 14-day period. The mask plan evolved to 3.0 and residents of Taiwan could make online rese…			the majority of survey respondents felt that the mask rationing plan was satisfactory (average score of 4.2 [SD 0.92] points, with 35 participants [79.5%] answering “agree” or “strongly agree”).	We found that the unique name-based mask rationing plan allowed for control of the production and supply of masks, and contributed to the appropriate allocation of masks. The mask rationing plan not only provided the public with physical protection, but also resulted in reduced anxiety about mask shortages during the pandemic.								All mask factories were recruited and mask machines were provided by the government to ensure Taiwan was able to produce masks quickly.		The first case of COVID-19 in Taiwan was diagnosed on January 21, 2020, and a “National Mask Team” was formed in late January [5].		The mask rationing plan was implemented in late January 2020. All masks were allocated by the government and people could buy masks at local pharmacies using a unique name-based mask rationing plan.
73	Weinman, B.; Levine, G. H.; McCarthy, J.; Sims, G.	2021	Food and Drug Law Journal		USA	Federal, State	medical product supply chain	The Article also reviews measures taken during the COVID-19 pandemic to address medical product shortages, and how the pandemic has highlighted the need for comprehensive, long-term solutions to over- reliance on foreign medical product manufacturing.	none specified	None specified	COVID-19 quickly revealed significant weaknesses in global supply chains for important medical products. In response, the U.S. government attempted a number of measures intended to ameliorate medical product shortages, generally by employing the tools previously made available through the legislative enactments and programs discussed above. These actions have included distributing products from t…	Early in the COVID-19 pandemic, health officials recognized that federal and state stockpiles of critically needed products, including PPE and ventilators in particular, were insufficient to meet the need. 97 The Strategic National Stockpile's supplies of surgical masks, for example, had not been replenished since the H1N1 pandemic more than a decade earlier, and many of the remaining masks were …	Frustrated and desperate state leaders, unsure how to obtain supplies from the federal government, resorted to Twitter messages, the media, and phone calls to the President in an attempt to procure these critically necessary products.100 Ad hoc efforts, including a program championed by then-President Trump's son-in-law and dubbed "Project Airbridge," scavenged global markets and arranged airlift…	During the COVID-19 pandemic, the government expended significant sums to facilitate increased domestic production of critical drugs and devices. Operation Warp Speed also provided funding to Regeneron in connection with manufacturing its COVID-related therapeutic, and has purchased the first doses of another COVID-related therapeutic manufactured by Eli Lilly & Company.13 1 In addition to Operat…	A number of bills were introduced in 2020 and 2021 to address supply chain vulnerabilities.2 14 One proposal, the U.S. Pharmaceutical Supply Chain Defense and Enhancement Act, which was introduced in the Senate in July 2020 by Senators Elizabeth Warren (D-MA) and Tina Smith (D-MN), contains similarities to the Buy American Executive Order.215 It would require both the FDA Commissioner and the Sec…		The COVID-19 pandemic significantly intensified attention and scrutiny directed at the fragility of the nation's supply chain for medical products generally and the nation's reliance on foreign drug and device manufacturing in particular. Acute shortages of critical medical products have forced the United States to take a hard look at short- and long-term solutions to supply chain vulnerabilities…				In response, the U.S. government attempted a number of measures intended to ameliorate medical product shortages, generally by employing the tools previously made available through the legislative enactments and programs discussed above. On February 4, 2020, then-Secretary of HHS Alex Azar issued a declaration of emergency related to the COVID-19 pandemic. In March 2020, Congress sought to enhanc…				These actions have included distributing products from the Strategic National Stockpile, permitting the distribution of unapproved medical products through EUAs and other mechanisms, enhancing surveillance of the supply chain, and entering into grants and contracts to create additional sources of medical products in short supply. In short, FDA's discretion to permit marketing of unapproved produc…				Supplies of other PPE and ventilators, distributed [from the SNS] in response to requests from state and local governments, were promptly depleted as early as February 2020 Throughout the COVID-19 pandemic, FDA has employed emergency powers to address short-term medical product shortages that supply chain disruptions have posed. Its primary tools for doing so have been EUAs and enforcement-discre…					Frustrated and desperate state leaders, unsure how to obtain supplies from the federal government, resorted to Twitter messages, the media, and phone calls to the President in an attempt to procure these critically necessary products.100					Ad hoc efforts, including a program championed by then-President Trump's son-in-law and dubbed "Project Airbridge," scavenged global markets and arranged airlifts of supplies such as N95 respirators, face shields, surgical masks, gloves, thermometers, and gowns, before winding down after several months.
74	Winkelmann, J.; Webb, E.; Williams, G. A.; Hernandez-Quevedo, C.; Maier, C. B.; Panteli, D.	2022	Health Policy	doi.org/10.1016/j.healthpol.2021.06.015	Europe	All levels of Government	Procurement of personal protective equipment (PPE), medical equipment (e.g. ventilators), pharmaceuticals, medical supplies.	Based on information extracted from the COVID-19 Health System Reform Monitor, this paper analyses the strategies that 45 countries in Europe have taken to secure sufficient health care infrastruc- ture and workforce capacities to tackle the crisis, focusing on the hospital sector. This paper seeks to compare how countries have expanded capacities in terms of human resources and physical infrastr…		Based on information extracted from the COVID-19 Health System Reform Monitor. The HSRM tool was established in March 2020 and designed in response to the COVID-19 outbreak. The HSRM collects and disseminates up-to- date information on how countries, mainly in the WHO European Region, are responding to the crisis, focused primarily on the re- sponses of health systems.	The COVID-19 crisis necessitated countries to rapidly mobilise hospital capacity, medical equipment, PPE and workforce. All countries in Europe prepared and implemented plans to create sufficient physical infrastructure and mobilise the health workforce at the start of the COVID-19 pandemic. Policy mechanisms to increase capacity, such as existing emergency and contingency plans, widely varied ac…	At the national level, countries across Europe have responded swiftly to the lack of PPE and medical equipment. To rapidly in- crease their stock, the majority of countries imported PPE from other countries to supplement their existing stock, mainly from China. While public procurement has been at the forefront of most countries’ policy responses, the pandemic has created a new and continuously c…	To mitigate shortages, a number of countries relaxed guidelines for use or re-use of PPE, others reg- ulated wholesale prices of essential products (e.g. PPE, sanitisers) to avoid excessive prices. Governments also asked for donations from private companies with available stock. The mechanisms in place to coordinate the distribution of PPE and medical equipment had strong impact on the availabili…	However, to mitigate the strong dependency on imports and ensure the availability of PPE and medical equipment, countries also rapidly developed various strategies to increase do- mestic supply (Table 2). For example, many governments restricted the sale of medicines, goods and services used in health care ser- vices and encouraged or requested the domestic production of PPE by private companies,…	Each country applied several strategies and measures to manage surge capacity of space, supply and staff, sometimes embedded in systems of coordination. The acquisition of additional capacity from the private sector to free-up or surge capacity was mostly used in countries with a strong domestic private health sector. While the long-term effects of the creation of surge capacity on routine care a…	Throughout the pandemic, countries adapted their approaches to coordination across authorities as lessons were learned from different strategies. Lithuania, for example, moved back to a decentralised distribution with owners of medical insti- tutions being responsible for purchasing PPE. Digital solutions (computer and monitoring systems; web-based intensive care register (DIVI), etc.) enabled ho…	The pandemic has shown that coordination mechanisms informed by real-time monitoring of available health care resources are a prerequisite for adaptive surge capacity in public health crises, and that closer cooperation between countries is essential to build resilient responses to COVID-19. The pandemic has clearly demonstrated that an adequate physical infrastructure and workforce capacity is c…		merged with row 23 and kept	Simplifying procedures for market authorization: Belgium, England, Italy, Finland, Romania, Spain, Sweden. Authorisation of commercialisation of PPE without CE marking (Spain). others regulated wholesale prices of essential products (e.g. PPE, sanitisers) to avoid excessive prices.				Prohibiting or limiting exports and/or sales: Austria (planned), Belarus, Belgium, Bulgaria, Finland, Norway, Poland (respirators and cardio-monitors), Romania, Russian Federation, Turkey, England, Ukraine Export of quinine-based medicines, PPE and disinfectants was prohibited (Bulgaria) Moreover, all PPE exports outside of the EU were subject to export authorization effective March 15, 2020. Cap…	Countries implemented a number of initiatives to increase domestic production of PPE; While procurement of personal protective equipment at the international and national levels proved difficult at the beginning due to global shortages, countries found innovative solutions to increase internal production and enacted temporary measures to mitigate shortages. Ramping up internal production Austria,…	To better coordinate purchases of PPE within the EU, the European Commission (EC) activated the Joint Procurement Agreement, which was originally created in response to the H1N1 pandemic. 37 EU and EEA countries signed the EC’s Joint Procurement Agreement Centralised coordination (sourcing and/or distribution) Cyprus, Denmark, England, Estonia, Finland (distribution to five university hospitals),…			Introducing monitoring systems for PPE and medical equipment: Denmark, England, Estonia, France, Greece, Norway, Ukraine National system for reporting, allocation and distribution of PPE (Norway)	Hospitals were often prioritised to receive PPE at the expense of other health and long-term care settings; monitoring system to manage surge capacity of beds, PPE and medical equipment: Digital solutions (computer and monitoring systems; web-based intensive care register (DIVI), etc.) enabled hospitals and public institutions to monitor PPE stockpiles and demand.				Governments also asked for donations from private companies with available stock.				Relaxing guidelines for use or re-use of PPE: Belgium, England, Germany, Netherlands e.g. FFP2 masks are only used when treatment may cause a lot of aerosols (the Netherlands)	Seizing PPE from private and public institutions: Italy, Spain Medical and surgical aids and other movable property from privates and public bodies, if deemed necessary.
75	Xu, X. Y.; Choi, T. M.; Chung, S. H.; Shen, B.	2022	Ieee Transactions on Engineering Management	10.1109/TEM.2022.3198101	China	Central	Mask supply chain	RQ1: Focusing on the government, what is the more efficient subsidy program (consumer and manufacturer subsidies) un- der the COVID-19 pandemic? RQ2: Focusing on the manufacturer, how does the manufac- turer’s dishonest behavior affect the government’s supervi- sory strategy (e.g., the use of blockchain)? RQ3: Focusing on consumers, how does the price control policy affect consumer welfare during…		Real-world key informant intervierws and theoretical modelling of subsidy and policy impacts mask supply chain. Moti- vated by our interview with a mask manufacturer as well as the observed real-world practices, we establish consumer utility-based stylized models to analytically examine government subsidies and policies in the MSC. We utilize the infection transmission model to capture the social…	Subsidies and policies implemented by the Government to mask supply chain: The Chinese Government provides subsidies to mask supply chains, including subsidising mask production and warehouse construction. The subsidy amount is reduced with the pandemic period; and the subsidy program is cancelled starting from Augusta 2020. The Chises Government imposes a price control policy during the pandemic…						In summary, subsidy programs (consumer and manufacturer subsidies) to MSCs are efficient in combating the challenges brought about by COVID-19. The proper use of blockchain technology and price control policy can improve the overall per- formance of the MSC but would lead to a sacrifice of consumers’ benefit. Besides, our findings are consistent with the public interest theory; that is, the prope…			The Chinese Government provides subsidies to mask supply chains, including subsidising mask production and warehouse construction. The subsidy amount is reduced with the pandemic period; and the subsidy program is cancelled starting from Augusta 2020. The Chinese Government imposes a price control policy during the pandemic. Proposing "Ten Million Mask Plan", which helps the mask supply chain to …
76	Yan, R.; Cao, F.	2022	Frontiers in Public Health	doi: 10.3389/fpubh.2022.897731	China	Central	Public procurement policy	This article constructs the analytical framework of strategic procurement and expounds the realization mechanism of strategic procurement under an emergency situation to reflect China’s procurement practice in COVID-19 response and improve public health and governance.		case study, semi-structured interviews, and the Nvivo text analysis,	his study found that emphasizing the strategic function of securing the public health,the top status of MSG, cross-sector procurement team, strong procurement and supply integration, comprehensive and in-depth procurement synergy mechanism are the successful experiences of China’s emergency procurement. However, due to the temporary nature of the emergency procurement mechanism, strategic procure…	At the beginning of COVID-19, China implemented effective procurement and supply integration measures, including partnership building, production process integration, and incentive measures. The related reference points account for one-third of the total in the text analysis results. In the first 3 months of 2020, 53% of the material support policies were related to procurement and supply integra…	The procurement management team for this epidemic is a cross-sector material support team, involving BIIT, HC, BF, AB, BCA, etc. The BIIT takes advantage of its understanding of the emergency industry and is the leader of the MSG, mainly responsible for supply chain coordination and supplier management. The HC is responsible for gathering emergency needs and assisting in material distribution. Th…	In terms of incentive measures, the governments carry out supporting procurement policies, preferential tax policies, and financial support policies to mobilize the enthusiasm of key enterprises for cooperation. In this case, the integration effect of procurement and supply is remarkable. The company of interviewee D11’ only took 3 days to complete the application for production qualification and…	However, since the MSG is a temporary organization, the partnership between the government and key enterprises is temporary and established by administrative orders, and there is no standard cooperation agreement between the two parties (interview record: A12). Strategic procurement requires the establishment of a long-term stable partnership because long-term partnership is conducive to integrat…	he strategic reserve system established based on procurement and framework agreement has not played its expected role, in fact, resulting in a prominent shortage of reserve of emergency supplies. The reason is that the framework agreements lack effective incentive and constraint mechanism, and the enthusiasm of enterprises participating in the reserve system is insufficient (interview record: A12…	The procurement synergy mechanism is the most important guarantee for the implementation of strategic procurement in China during the outbreak of COVIV-19. Since emergency procurement involves a large number of stakeholders, the synergy mechanism facilitates mobilizing different resources within a unified system (62), improves the efficiency of procurement management (70), and achieves organizati…			In terms of incentive measures, the governments carry out supporting procurement policies, preferential tax policies, and financial support policies to mobilize the enthusiasm of key enterprises for cooperation.						The procurement management team for this epidemic is a cross-sector material support team, involving BIIT, HC, BF, AB, BCA, etc. The BIIT takes advantage of its understanding of the emergency industry and is the leader of the MSG, mainly responsible for supply chain coordination and supplier management. The HC is responsible for gathering emergency needs and assisting in material distribution. Th…	However, in terms of the procurement expert team, experts of centralized procurement center did not participate in the emergency procurement.		In terms of partnerships, the government selected national and provincial key producers of emergency supplies to establish partnerships; set up on-site working groups to assist and supervise the resumption of production and capacity expansion of enterprises; and carried out national, provincial, and municipal unified allocation of emergency supplies. The strategic reserve system established based…									At the beginning of COVID-19, China implemented effective procurement and supply integration measures, including partnership building, production process integration, and incentive measures. Among them, the production process integration is the most prominent.
77	Beaulieu, M.; Ruel, S.; Dupouet, O.	2024	The International Journal of Public Sector Management	10.1108/IJPSM-12-2022-0280	Quebec	Provincial, organisational	Procurement of PPE; supply chain resilience	How can the healthcare sector reorganize its procurement network to better balance its resilience and cost-minimization objectives?	None specified	single case study (Qualitative): Quebec public healthcare system. Interviews were conducted with executives from the SCM departments of 8 of the 34 institutions in Quebec. The case study protocol (Appendix) was used to collect data on aspects related to the pre-pandemic logistics system; management structures during the pandemic; solutions implemented for PSM activities, inventory management, and…	The response phase shows a new simplified network, as the role of the Treasury Board was minimized. A new decision-maker emerged in this phase. The Logistics Directorate officially became the sole interface between the healthcare institutions and suppliers. The directorate also allowed some healthcare institutions to compensate for their lack of foresight, while institutions that better anticipat…	One healthcare institution was able to anticipate the crisis, which meant that it was able build up a safety stock and more easily withstand the crisis during the response phase.	The response phase shows a new simplified network, as the role of the Treasury Board was minimized. A new decision-maker emerged in this phase. The Logistics Directorate officially became the sole interface between the healthcare institutions and suppliers. At this point, the sole objective of the network was to acquire PPE. The directives and objective in this case did not prevent opportunistic …	in April 2020, the Ministry of Health established a national PPE reserve. the Ministry of Health negotiated a long-term contract for the supply of N-95 surgical masks from a local producer (V_x0013_erificateur g_x0013_en_x0013_eral du Qu_x0013_ebec, 2022)	The stockpile strategy was more formally articulated in the recovery phase. In the recovery phase, the Ministry of Health’s Logistics Directorate established a permanent supplier committee.											The response phase shows a new simplified network, as the role of the Treasury Board was minimized. A new decision-maker emerged in this phase. The Logistics Directorate officially became the sole interface between the healthcare institutions and suppliers. (S1.2)			in April 2020, the Ministry of Health established a national PPE reserve (S99.1)				the Ministry of Health negotiated a long-term contract for the supply of N-95 surgical masks from a local producer (V_x0013_erificateur g_x0013_en_x0013_eral du Qu_x0013_ebec, 2022) (P4.4, P4.6)				In the recovery phase, the Ministry of Health’s Logistics Directorate established a permanent supplier committee. (P8.2)
78	Boyer EJ.	2024	Journal of Public Administration Research and Theory	doi.org/10.1093/jopart/muad015	USA	State, local, organisational	critical supply acquisition; contractor relations; collaborative contract structures	How do environmental uncertainties influence the acquisition of critical supplies after a crisis? Are contractual relations and collaborative contracts preferred in ensuring that orders are delivered as expected?	None specified	Qualitative approach. Interviews with forty contract managers involved in purchasing personal protective equipment (PPE) in the months immediately following the U.S. President’s declaration of COVID-19 as a public health emergency on March 13, 2020. Interviews were conducted to explore the strategies that contract managers developed for improving contract fulfillment.	Contractor selection was not based on competitive factors but on vetting. Seek out contractors deliberately (without competition), as permitted by emergency exceptions. Extending existing agreements with vendors, even using workarounds for contractual terms that necessitated purchase orders be put out to bid after a period of time, so as to extend agreements with vendors they knew. Another reason…	Narrow selection for familiar contractors: relations & track record. Contractor selection was not based on competitive factors but on on vetting. Seek out contractors deliberately (without competition), as permitted by emergency exceptions. Extending existing agreements with vendors, even using workarounds for contractual terms that necessitated purchase orders be put out to bid after a period of…																				Contractor selection was not based on competitive factors but on on vetting (P3.3). Seek out contractors deliberately (without competition), as permitted by emergency exceptions (P3.3). Extending existing agreements with vendors, even using workarounds for contractual terms that necessitated purchase orders be put out to bid after a period of time, so as to extend agreements with vendors they kne…	There was not any evidence of public-private partnerships and related collaborative contract designs being used (P4.6).
79	Boyer EJ.; Rogers, J.D.; Spampinato, F.C.	2024	International Public Management Journal	10.1080/10967494.2024.2323606	USA	Federal	contract modifications	To examine the prevalence, reasons for, and timing of contract modifications and terminations in federal purchasing of personal protective equipment (PPE) in the first year of the COVID-19 public health crisis.	H1: Contracts with high risk factors (low contract experience, non-competitive selection, higher contract values, first-time contractors, foreign manufacturing) will increase the likelihood of contract changes. H1a: Contracts with high risk factors are more likely to require termination. H1b: Contracts with high risk factors are likely to require changes earlier in delivery. H2: Competitively sel…	Federal contracting data were analyzed from the first 12 months of the public health crisis, from March of 2020 (as COVID-19 was declared a national emergency on March 13, 2020) to March of 2021. The unit of analysis is the individual contract. The data were derived from the General Service Administration’s sam.gov Data Bank for all contracts classified under COVID-19. The contracts were first li…	Results show that modifications that transform transactional contracts to more collaborative designs were utilized for some of the highest-risk contracts and were associated with increased obligations, indicating that collaborative designs led to more purchasing of PPE. Competitive selection increased the likelihood of termination, the rate at which terminations occurred, and deobligations, indic…					Nearly all contracts in the data (99.86% of them) were initially developed as fixed-price contracts, an arms-length, transactional form of contract design. An estimation of descriptive statistics reveals that up to 20% of the PPE contracts involved some form of ex post contract change (Table 2). Terminations demonstrated the most common change to contracts (14.8% of all PPE contracts), followed b…	Related to the first set of hypotheses, there is limited support that the high-risk characteristics of contracts increased the likelihood or urgency of contract changes. Instead, these factors explained the likelihood of modifications and terminations differently. The findings also reject the second set of hypotheses and, by doing so, reveal potential limitations of competitive selection in impro…															Only 4% of contracts were issued to first-time contractors (those receiving a contract only once in the study timeframe). (P3.3) 11% of contracts relied on foreign manufacturing. (P3.3)	Nearly all contracts in the data (99.86% of them) were initially developed as fixed-price contracts, an arms-length, transactional form of contract design. (P4.7) Up to 20% of the PPE contracts involved some form of ex post contract change: Terminations (14.8% of all PPE contracts), followed by unilateral modifications (3.5%), and bilateral modifications (1.7%). More than half of the contracts we…			Both binomial models indicate that contracts that were initiated further into the crisis and selected through a competitive process were more likely to be changed. (P7.2) The fuller model also shows that contracts with a higher value were more likely to require changes. (P7.2) The MNL (multinomial regression) results indicate that further into the crisis, PPE contracts were less likely to require…
80	Dube, N.; Li, Q. J.; Selviaridis, K.; Jahre, M.	2022	Journal of Purchasing and Supply Management	10.1016/j.pursup.2022.100773	Europe (UK, Switzerland, Germany)	Federal	Supply resilience, ventilator procurement	(1) How do the initial conditions of buying organizations following an extreme event influence the ways in which buyers employ sourcing strategy to respond to disruptions (i.e., response strategies)? (2) To achieve supply resilience, which response strategies are better aligned what initial conditions?	Our study argues that different initial conditions, i.e., sourcing strategies ahead of an extreme event (ex ante), are also essential and that buying organizations must adapt their response strategies to fit those initial conditions to secure supply.	A multiple case study design. We chose to focus on the ventilator supply crisis and on the first wave of the pandemic to ensure that our analysis covered a period of never-before-experienced impact. Our unit of analysis is the buying organization – a central government or a governmental agency with a procurement remit. Our case study design explicitly considered the theory-method link by embeddin…	UK: UK Ventilator Challenge (utilisation of domestic resources from various industries for ventilator production); reallocation of available ventilators from the private sector and ministry of defence; development and production of substitution devices (CPAP); procurement of ventilators from overseas; elimination of import tariff on ventilators. Germany:With 10,000 ventilators already on the way …		UK: The first thing that the UK Government did was to work with private hospitals and the army to reallocate existing ventilators to the publicly funded NHS (National Health Service). Ultimately, the UK Government created local sourcing channels by substitution through funding innovation and supply chain compression. In addition, some regulations were relaxed and approval processes fast-tracked. …				We find multiple paths to supply resilience contingent on redundant capacity and local sourcing options at the pandemic’s onset. Low redundancy combined with limited local sourcing options is associated with more diverse strategies and flexibility. The most notable strategy is spurring supplier innovation by fostering collaboration among actors in disparate industries. High redundancy combined wi…			The UK Government provided the financial incentives and regulatory space and pace needed to spur innovation (this led to increased local availability). (C2.3, C2.5, C2.11) Ultimately, the UK Government created local sourcing channels by substitution through funding innovation and supply chain compression. (C2.1, C2.3, C2.6)	In addition, some regulations were relaxed and approval processes fast-tracked (UK). (C3.4) All participants of the ventilator challenge (UK) were absolved of any legal liabilities and compensated for the direct costs incurred. (C3.10)			elimination of import tariff on ventilators (UK). To shorten lead time and boost supply through this international sourcing route, the UK Government temporarily lifted import duty requirements on vital medical items including ventilators (S039). (C6.2)	The first thing that the UK Government did was to work with private hospitals and the army to reallocate existing ventilators to the publicly funded NHS (National Health Service). (C99.1) The existing ventilator capacity of medical organizations and others were allocated to hospitals and clinics as frontline care providers S102). (C99.1) UK Ventilator Challenge (utilisation of domestic resources …	In Germany, prior to COVID-19, ventilator suppliers directly transacted with hospitals and clinics. When COVID-19 was declared a pandemic, the Federal Government swiftly centralized procurement and secured supply for meeting pandemic-driven demand, which was projected to exceed existing capacity (S001; S030). (S1.2) Switzerland and Germany applied fewer such [regulatory] instruments to preclude c…		The UK employed regulatory instruments the most to increase supplier agility and flexibility. (S3.6, S3.11)				UK govt procurement of ventilators from overseas - To spread risk and complement the efforts of domestic companies to find solutions to the ventilator supply, the UK Government still placed orders for ventilators from the EU region and other nations (S041; S051). (P3.1). With 10,000 ventilators already on the way the German federal government procured around 20,000 ventilators centrally from seve…	In mid-March 2020, the Federal Government entered an exclusive supply arrangement with a Swiss medical technology company and the largest ventilator supplier in the world, Hamilton Medical. (S4.7) T	The Swiss Government purchased 900 ventilators from Hamilton Medical in response to rapidly rising infection rates (S065; S066; S103). (P5.2)			To expedite the transportation process, some ventilators were transported to the UK by air instead of the normal sea freight mode (S041). (P8.1)
81	Gabet, M.; Duhoux, A.; Ridde, V.; Zinszer, K.; Gautier, L.; David, P. M.	2023	Health Systems & Reform	10.1080/23288604.2023.2186824	Quebec	Organisational; Provincial	development of resilience strategies (in response to COVID-19)	The aim of the present study was to provide an overview of resilience during the first and second waves of the COVID-19 pandemic experienced by a large CISSS of the Montreal metropolitan region.	In this case, we hypothesize that resilience was first and foremost a matter of individual workers.	a single case study of CISSS Laval, a Quebec integrated health and social services center. A purposeful sampling strategy was used to select a diversity of participants with different roles and duties, working in intensive care units, pharmacies, administration, public health, and infection control. A snowball strategy was also used to recruit participants. Fourteen in-depth interviews were condu…			At a strategic level, the Ministry set up statutory committees to facilitate dialogue between CEOs of integrated and non-integrated facilities, on one hand, and between logistics and procurement directors, on the other. While procurement of material was the responsibility of each CISSS, which could order what they needed on their own, portions of the CISSS’s acquisitions (masks, gowns, swabs) wer…				Sharing among facilities was a positive aspect, given the competitive context wherein all facilities in the health system had become independent “clients” of the Ministry, a process already at play since earlier reforms but reinforced by the 2015 reforms. Another positive aspect was that the pressure to manage supplies at a macro level led to a recognition of logistics departments’ creativity and…								At a strategic level, the Ministry set up statutory committees to facilitate dialogue between CEOs of integrated and non-integrated facilities, on one hand, and between logistics and procurement directors, on the other. While procurement of material was the responsibility of each CISSS, which could order what they needed on their own, portions of the CISSS’s acquisitions (masks, gowns, swabs) wer…					For pharmaceuticals, mini-pharmacies were implemented within certain hospital departments, resulting in a decentralization of supply and inventory management services. (P1.1, P1.2, P1.4, P1.5) With regard to professional practices, many adaptive strategies were also used, such as medication exchanges, sometimes described as “pharmaceutical improvisation.” Generally, a certain solidarity was seen …		Some teams also turned to community pharmacies or other private clinics to augment their inadequate supplies. This innovative strategy ensured supplies from outside traditional channels. (P3.3)
82	Grandia, J.; Warsen, R.	2023	Public Management Review	10.1080/14719037.2023.2281973	The Netherlands.	Federal; Organisational	Governance mechanisms during public procurement of PPE	Which governance mechanisms are used in the public sector to govern the buyer–supplier relationship during a crisis?	None specified	Document analysis was selected as the most suitable research method. Due to the political sensitivity of the topic (e.g. during data collection and analysis, a parliamentary inquiry1 about the governance of PPE procurement was being prepared) other research methods, such as interviews or surveys, were impossible to conduct or unreliable due to bias. Finally, the availability of distinct types of …	The findings show a brief shift from contractual to relational governance, followed by an attempt to return to contractual governance, albeit with different procedures. After the contract closes, limited governance strategies are applied, resulting in ‘laissez-faire’ governance. The government’s top priority was acquiring as much PPE as quickly as possible to save lives, with other factors like t…						The findings show a brief initial shift to relational governance in the exploration, initiation, and tender phases, followed by an attempt to return to contractual governance, albeit with incomplete contracts and attenuated procedures in the assessment and implementation phase. The conclusion that during a crisis the preconditions for both relational and contractual governance can be absent, is a…			The Dutch government therefore also stimulated the local production of PPE. (C2.2) Between May 2020 and May 2021, local production of PPE took off, resulting in millions of PPE being produced in the Netherlands (D126; D141). (C2.2)						Joint problem-solving by Ministry (relational governance) (S1.1) They also organized procurement via the existing regional network for acute care (Regionaal Overleg Acute Zorg – ROAZ) rather than at the level of individual hospitals (D56). (S1.5) Simultaneously the Ministry of Health, Welfare and Sport (VWS) started procuring PPE, which is unusual as they had never done this before (D465). By the…				Via joint problem-solving and exchanging supplies with other healthcare institutions, organizations attempted to resolve the shortage themselves. (P1.2) Various documents also report buyers reaching out to each other to explore if they have PPE in stock, rather than announcing a tender online. (P1.2)		Informal communication to find PPE suppliers via networks (relational governance) (P3.3) a lot of informal contact between the Dutch Ministry of Foreign Affairs and Dutch embassies in PPE production countries between March and May of 2020. These embassies, for example in South Korea, used their local business networks to identify leads to PPE and forwarded offers to the LCH (D573). (P3.3, P3.5) B…	Use of (incomplete) contracts (expedited and attenuated contractual governance) (P4.7) Standard procedures replaced by emergency procedures (expedited and attenuated contractual governance) (P4.7)		While not receiving PPE that was paid for is the most extreme case of opportunistic behaviour from suppliers, quality issues were also frequently reported. Toxicological tests frequently resulted in the rejection of PPE: (D78) (P6.2)	In October 2020, the Dutch Central Audit Service examined the procurement of PPE. They reported various accountability issues, such as a bank guarantee issued without formal approval from the Minister of Finance (D477). Besides this report, accountability issues were scarcely addressed until May 2021, when the Dutch court of Audit published a critical report. At the same time, it turned out that …		Joint problem-solving between buyers of different organizations (relational governance) (P99.1) Informal communication to find PPE suppliers via networks (relational governance) (P99.1)
83	Handfield, R.B.; Patrucco, A.S.; Wu, Z.; Yukins, C.; Slaughter, T.	2024	Public Administration Review	10.1111/puar.13656	USA	Federal; State	PPE supply and distribution	Why was the federal strategy for PPE distribution ineffective? What reforms are necessary to enhance preparedness for future disasters?	None specified	We used a mixed-methods approach to answer our research questions and provide empirical evidence on the previously outlined areas (Hendren et al., 2022; Mele & Belardinelli, 2019). The interview data were analyzed using conventional content analysis and inductive coding to develop themes and findings for each research question (Glaser & Strauss, 1967; Hsieh & Shannon, 2005; Strauss & Corbin, 1990…	We discovered evidence that the use of the Strategic National Stockpile (SNS) to distribute personal protective equipment to state and local agencies in need during the height of COVID-19 was indeed poorly designed to cope with the COVID-19 emergency, leaving many states with shortages of badly needed medical supplies. As a result, many states struggled to organize an uncoordinated procurement re…	The shortages that occurred early in the COVID-19 pandemic highlighted the SNS’s deficiencies and the federal government’s inability to support state and local governments’ needs during disaster response.	The shortages that occurred early in the COVID-19 pandemic highlighted the SNS’s deficiencies and the federal government’s inability to support state and local governments’ needs during disaster response.		Reccomendations: To improve pre-paredness, we propose four policy reform examples— direct involvement of industry executives, the formation of a centralized production board, increased political visibility, and improved federal-state supply chain governance— which represent promising steps toward preventing another supply shortage from exacerbating an existing health crisis.		To overcome federalism challenges and increase future disaster preparedness, we recommend four necessary reforms to the SNS that include (1) the incorporation of uncompensated industry experts into SNS administration, (2) the provision of an emergency production board for times of crisis, (3) elevated political leadership for the SNS, (4) improvement of federal-state supply chain governance. Thes…		During this time, the White House failed to define the federal government’s role, and several intergovernmental clashes (federal vs. state, state vs. state, state vs. local) further slowed a timely response to the crisis, resulting in many deaths. (C1.1)	Federal responses to this situation came only after the SNS had been depleted of key materials, resulting in the DPA being invoked to secure a supply of PPE in mid-to-late March. Unfortunately, the global supply of raw materials needed to manufacture these goods was already depleted by April. (C2.2)					The shortages that occurred early in the COVID-19 pandemic highlighted the SNS’s deficiencies and the federal government’s inability to support state and local governments’ needs during disaster response. (C99.1)	Other states were in different positions. In several cases, a state procurement coordinated response was not implemented because of a lack of competencies, over- worked managerial support, and overburdened administrative responsibilities. Procurement was not centralized, and state procurement offices had a minimal role in their state’s PPE sourcing effort. (S1.3)	Some state procurement offices were fortunate enough to receive support from the governor’s office and were designated as the sole point of contact for critical PPE sourcing for all state agencies, or they served as key partners in the state’s Emergency Operations Center. Procurement offices were given significant autonomy and financial resources to source PPE, allowing them to make independent d…		The shortages that occurred early in the COVID-19 pandemic highlighted the SNS’s deficiencies and the federal government’s inability to support state and local governments’ needs during disaster response. (S99.1)	Through the interviews held with state officials, it was clear that they perceived that the federal government did not seem to have a systematic allocation strategy for the distribution of PPE and that the patterns of doing so appeared to be erratic or “ad hoc.” (P1.5)		During the initial response to the emergency, an attempt was made to source supplies on an expedited basis to address rapidly increasing hospitalization rates and the corresponding shortages of desperately needed supplies, such as ventilators. Furthermore, many planning and interventionist strategies were implemented to com- pensate for the difference in critical materials by foraging supplies, s…		These states (those who centralised procurement offices) were able to compensate for the lack of federal support by negotiating directly with Asian suppliers, utilizing liaisons or corporate contacts in China to help vet, negotiate, and arrange shipments with PPE manufacturers. In some cases, the governor’s political contact led to connections that could be used to the state’s advantage. (P5.1)
84	Koligiannis, G.; Drakaki, M.; Tzionas, P.	2024	Journal of Public Procurement	10.1108/JOPP-08-2023-0058	Greece	Central	Procurement processes	To highlight how the Greek State tried to improve public procurement processes during the outbreak of the COVID-19 pandemic and propose measures that could be implemented in a future force majeure event where the global supply chain will not operate efficiently. RQ1. What lessons were learned in public procurement during the COVID-19 pandemic? The authors used a single case study (i.e. the case s…	None specified	The authors investigated the existing scientific literature. they analysed the articles published in the Journal of Public Procurement from 2020 to present. Afterwards, they designed a questionnaire to gather primary data (28 responses were collected) and add value to the current literature. Qualitative case study (Greece). The authors in the present research paper decided to use organisational r…	Results highlight that in future force majeure events, the best way for effective public procurement is to implement central procurement, framework agreements with more than one economic operator and use the newly established Public Buyers Community in the European Union. The questionnaire interviews also highlighted that payment terms could be adjusted to the needs of the suppliers to improve th…						One of the limitations of the present case study is that apart from the Greek procurement Laws and policy documents related to the COVID-19 pandemic, only scientific articles written in English were used by the authors in the literature review section.							Another respondent noted that the Greek government reduced the Value Added Tax (V.A.T.) of products used in the fight against COVID-19 (e.g. soap, wipes, antiseptic goods, protective masks and gloves) from 23% to 6%. (C6.2)				Options available under the European Union public procurement framework to purchase products during the COVID-19 crisis: (S3.3, S3.4) No 1 “Reduce the deadlines to accelerate open or restricted procedures.” No. 2 “Negotiated procedure without prior publication” No. 3 “A direct award to a preselected economic operator” No. 4 “Engaging with the market and finding an alternative solution”				Most respondents believe that the coronavirus did not affect the selection criteria or the evaluation methods used in the procurement processes. In contrast, 10 respondents out of the 28 expressed the opposite view. (P3.2)	A respondent highlighted that delivery timelines were adjusted to get the right products when needed. This is common in force majeure. (P4.7)	Other respondents noted that direct awards were signed according to the legislative acts, a deviation from the standard practices in public procurement (P5.1)
85	Kubak, M.; Nemec, P.; Stefko, R.; Volosin, M.	2023	E+M Ekonomie a Management	0.15240/tul/001/2023-2-001	Europe	EU (Multinational)	emergency response procurement measures	To examine emergency response procurement measures by EU countries in the aftermath of the COVID-19 outbreak in the spring of 2020 and their impact on competition. aims to add to the current research by assessing the pandemic first wave impact on procurement markets for PPE and medical goods across the EU using contract-level data. RQ1: What has been EU countries’ transparency policy in procureme…	H1: During the first pandemic wave (March, April, and May 2020), less transparent procurement procedures were more widely adopted. H2: Less transparent procurement procedures prevailed over standard procedures in the countries most affected by the pandemic. H3: Transparency and the overall setting of procurement response to the first pandemic wave vary across the EU countries. H4: The adoption of…	We use data on contract award notices published in the Tenders Electronic Daily (TED) during the first outbreak of the COVID-19 pandemic (January 2020 to September 2022).	We found that firms, in general, were more likely to participate in procurement procedures with a prior call for tenders, such as open procedure and restricted procedure. On the other hand, the significant share of contracts obtained by small and medium enterprises without competition, hence by single bid procurement, suggests that public authorities tend to use their discretion in favour of SMEs…	As assumed in first hypothesis, the contracts awarded through less transparent procedures grew steeply starting from February, following the first disease cases reported in the EU at the end of January. Contract awarded through less transparent procedures reached a peak in April, suggesting justification by contracting authorities for direct awards because of saving lives or delivering scarce med…	Starting in April, the decline in contracts awarded through less transparent procedures suggests a gradual return to normal.				Despite limitations, several implications of both practical and theoretical importance can be drawn from the results provided by this research. Transparency of information seems to remain a cornerstone for inducing competition in procurement. On the one hand, in an emergency, discretional procedures without a public call for tenders that slow down the whole procurement process are more valuable t…									Relatively frequent use of framework agreements and the adoption of cooperative purchasing in countries such as Italy, Latvia, Estonia, and Norway, which comprise the third sub-cluster. (S1.5)						As assumed in first hypothesis, the contracts awarded through less transparent procedures grew steeply starting from February, following the first disease cases reported in the EU at the end of January. Contract awarded through less transparent procedures reached a peak in April, suggesting justification by contracting authorities for direct awards because of saving lives or delivering scarce med…	Awarding contracts by negotiated procedure without prior publication or call for competition was primarily used in March and April. From May to September, a change is indicated in the governments’ procurement behaviour towards transparent ways of procuring medical equipment, hence using open procedure. (P4.1, P4.4) Relatively frequent use of framework agreements and the adoption of cooperative pu…
86	Peters, E.; Knight, L.; Boersma, K.; Uenk, N.	2023	International Journal of Operations & Production Management	10.1108/IJOPM-03-2022-0167	The Netherlands.	All levels of government	Supply chain resilience	RQ1. How can HRT deepen understanding of SCR and shed light on specific challenges encountered during the COVID-19 pandemic? RQ2. How can HRT help in the design of future, dynamic and adaptive modes of SCR?	None specified	Case study: Our case is the buyer network within the Dutch medical supply network during the COVID-19 pandemic, built on 58 interviews and over 200 items of documentary data. Respondents include representatives of different types of organizations active in the supply of medical equipment during the COVID-19 emergency, on either the local, regional, or national level in the Netherlands. Interview …	The first action was taken at the end of February. The Ministry of Health was advised by its outbreak management team to set up regional distribution centers for personal protective equipment (PPE). The Ministry initiated eleven regional distribution centers in the (pre-COVID-19) health crisis regions, called ROAZs (van Dissel, 2020). On March 2nd, a national coordination center was added: the Mi…						Rooted in the HRN perspective, new policy and practice ideas on how to organize for SCR are proposed. First, organizing for SCR requires both anticipation and containment strategies at the interorganizational level. Second, organizing for SCR requires stable (and potentially dormant) working relationships characterized by trust among actors in the supply chain. This includes buyer-to-buyer relati…															Their lack of experience in dealing directly with East Asian suppliers was a major hurdle. It was difficult to rapidly find new (alternative) suppliers, notably in terms of supply reliability, including quality control and distribution guarantees. Supplier fraud became an increasingly important new challenge, due to buyers’ limited understanding of testing and certification. The task of filtering…		Prior to the pandemic, routine medical products were frequently procured through standardized processes from East Asia through wholesalers, with an emphasis on price and efficiency. When wholesalers failed early in the pandemic, hospital buyers found themselves engaging in direct sourcing from manufacturers. (P5.1)
87	Rufino, E. T.; Simoni Jr, S.; Vettorato, P.	2024	Revista Do Servico Publico	10.21874/rsp.v75i2.10013	Brazil	All levels of government	Joint procurement	The main objective is to expand the analytical lens, by highlighting elements of the genesis and goals of all interstate consortia, and, mainly, to measure the effectiveness of joint public procurement related to the pandemic. The study therefore used the CPCs (shared public procurement) as elements to assess the effectiveness of the actions of horizontal state consortia in tackling the COVID-19 …	None specified	We analyze the joint public procurement in 2020 and 2021 using qualitative and quantitative data obtained from public documents and financial records. This was a multiple case study (Yin, 2015) of four horizontal interstate public consortia in the context of the pandemic. A qualitative and quantitative approach consisting of two procedures: document analysis and the construction of a database to …	We note that Consórcio da Amazônia Legal and Consórcio da Integração Sul e Sudeste did not use this instrument, and the Consórcio Nordeste, despite its technical and political engagement, failed in its joint public procurement. The Consórcio Brasil Central, the first consortium created, is the only one that achieved financial benefits from joint public procurement.		the BrC has already managed to make progress in structuring the government procurement process, so that it has been promoting CPCs since 2018.In 2020, the creation of a medicines procurement centre made it possible to tender medicines from group 1B and group 2 of the Specialised Component of Pharmaceutical Assistance (CEAF), totalling R$351,139,046.94 in CPCs. Thus, it is possible that the previo…				As for the purposes of the arrangements, it was found that the only state association that did not use shared public procurement as a strategic management tool was the South and Southeast Integration Consortium, which aimed to tackle macroeconomic issues without advancing an agenda of technical and administrative cooperation.To assess effectiveness in combating the pandemic, shared procurement wa…									the BrC (Brasil Central consortium) has already managed to make progress in structuring the government procurement process, so that it has been promoting CPCs since 2018.In 2020, the creation of a medicines procurement centre made it possible to tender medicines from group 1B and group 2 of the Specialised Component of Pharmaceutical Assistance (CEAF), totalling R$351,139,046.94 in CPCs. Thus, it…
88	Sevcík, M.; Smolík, J.; Brozová, J.	2023	26th International Colloquium on Regional Sciences, Boretice, CZECH REPUBLIC	10.5817/CZ.MUNI.P280-0311-2023-40	South Moravian Region, Czech Republic	Municipal (Local)	Procurement; supply	Research questions focused on various aspects of municipal functioning (municipal management, implementation of support measures for the elderly and entrepreneurs, and communication with citizens...)	None specified	semi-structured interviews with ten mayors of municipalities of distinct size categories	The results show that the municipal governments and municipal authorities in the first wave of Covid-19 played a key role in terms of providing medical supplies and support to the local population and entrepreneurs, although they faced some constraints, such as a lack of communication and information from public authorities or problematic behavior of citizens.						The research provided insight into the management and functioning of municipalities in the South Moravian Region during the first wave of Covid-19. A significant role of municipalities during the first wave of the pandemic was to provide medical supplies for their citizens. Due to the shortage of these materials, municipalities often resorted to alternative forms of obtaining them - namely the pr…									The mayor criticized that the leadership of the municipality with extended authority under which they fall could have organized joint, centralized purchases of disinfectants. He added that his municipality and about twenty-five other municipalities eventually decided with the mayor of a nearby town, to purchase 1,000 liters of disinfectant and distributed it in smaller bottles. (S1.5)				Municipalities purchased medical supplies (masks, respirators, and disinfectants), often without a government contribution. They then often distributed the material themselves among citizens or staff of municipally established organizations. In one large municipality, they used their own resources to supply disinfectant to doctors' surgeries, pharmacies, schools, and kindergartens: "We have 50-60…
89	Vogler, S.	2024	Health Policy	10.1016/j.healthpol.2024.105030	Multinational (38 Countries, 33 European)	Federal	Medicine supply strategies	This article maps governmental policy measures to manage and mitigate medicine shortages in mostly high-income countries in 2023. Additionally, it explores the developments and changes in national policy approaches during the years of the COVID-19 pandemic.	None specified	Information was collated from 38 countries (33 European countries, Australia, Brazil, Canada, Israel and Saudi Arabia) based on a survey conducted with public authorities involved in the Pharmaceutical Pricing and Reimbursement Information (PPRI) network in 2023.	34 countries requested pharmaceutical companies to notify national registers of upcoming shortages and 20 countries obliged manufacturers and/or wholesalers to stock supply reserves of critically needed medicines. Further common measures included export bans for defined medicines (18 countries), regulatory measures to facilitate import and use of alternative medicines (35 countries) and multi-sta…						Overall, several policies to address medicine shortages were taken in recent years, in some countries as part of a comprehensive package (e.g., Australia, Germany). Further initiatives to secure medicine supply in a sustainable manner were being prepared or discussed. This study has some limitations. As it presents information collected in a survey, we cannot exclude the possibility of underrepor…			34 countries requested pharmaceutical companies to notify national registers of upcoming shortages and 20 countries obliged manufacturers and/or wholesalers to stock supply reserves of critically needed medicines. (C2.11)				Further common measures included export bans for defined medicines (18 countries) (C6.1)				Regulatory measures to facilitate import and use of alternative medicines (35 countries) and multi-stakeholder coordination (28 countries). (S3.7)
90	Yung-Yi, L.; I-Hsuan, H.; Shu-Jung, S.Y.	2024	Production Planning & Control	10.1080/09537287.2023.2173104	Taiwan	Federal	supply chain resilience; public-private collaboration	Our research question is about strengthening supply chain resilience through a public-private collaboration under an unexpected supply chain disruption (i.e. COVID-19). This paper examines how a ten-fold growth, from 1.88 million to 20 million, in the daily production of medical masks, and their equitable distribution was achieved within four months of the onset of the COVID-19 pandemic.	None specified	We use an exploratory empirical case study to gain insights into Taiwan’s innovative public-private collaboration and the relationship between collaborative activities and supply chain resilience. We collected primary data and secondary data. Primary data include on-site direct observations of production, distribution and sales (factories, distribution centres, and retail pharmacies and convenien…	The results indicate that the public-private collaboration through a government-led centralized supply chain mitigated the impacts of unpredictable disruptions, built supply chain resilience, and ensured mask availability to the public. In 2019 and 2020 as the COVID-19 pandemic began to spread, some experts predicted that Taiwan would have the second-highest number of cases due to its proximty to…	To alleviate public panic caused by the first confirmed case of COVID 19 on 21 January 2020, the government began releasing two million masks from its strategic stockpile to four major convenience store chains: 7–11, Family, Hi-Life, and OK Mart. When the masks quickly sold out, the government released another 6 million daily from January 28 to January 30. To meet demand, masks were now sold piec…	To improve delivery, the government assigned a private logistics service provider to ship masks from the warehouse of strategic reserves to the convenience stores’ distribution centres, followed by shipping to more than 12,000 stores throughout Taiwan. The government set a monthly production goal for each manufacturer based on its normal production capacity, and provided an extra incentive 20% of…	Taiwan’s government subsidized roughly USD 667,000 (NTD 20 million) to each of two companies, Mytrex and Trimeltech, which used the funding to build new production lines (for meltblown non-woven fabric for medical masks. Policy-makers decided to subsidies the cost of new production lines on the condition that the first 1.2 million masks produced by each new line were supplied to the government (K…	by December 2020, Taiwan had produced 35 million masks daily and stockpiled more than 600 million masks (Strong 2020). As the pandemic gradually stabilized, the government lifted the ban on mask exports, and reduced the mask requisition number to 8 million masks daily from June 2020 (Li 2020). After ensuring its domestic supply, Taiwan helped other hardest-hit countries; between April and June 20…		In this paper, we provide insights into the relationship between collaborative activities and supply chain resilience during the early stages of an unexpected pandemic. The results confirm the findings of other studies that a government-led centralized supply chain with collaboration across various organizations can mitigate the disrupted impacts and build resilience (Stewart, Kolluru, and Smith …			Taiwan’s government subsidized roughly USD 667,000 (NTD 20 million) to each of two companies, Mytrex and Trimeltech, which used the funding to build new production lines (for meltblown non-woven fabric for medical masks. (C2.1, C2.2, C2.3) Policy-makers decided to subsidies the cost of new production lines on the condition that the first 1.2 million masks produced by each new line were supplied t…				After the outbreak, the government banned exports of medical masks, and requisitioned all produced medical masks from 50 manufacturers (Ngerng 2020). (C6.1) As the pandemic gradually stabilized, the government lifted the ban on mask exports (C6.1) After ensuring its domestic supply, Taiwan helped other hardest-hit countries; between April and June 2020, Taiwan donated more than 51 million masks t…	To address inequity, the government implemented rationing system 1.0 on 6 February 2020 (Everington 2020b). Combined with the implemented medical mask requisition policy, all domestically produced masks were now allocated by the government. Rationing system 1.0, developed under Taiwan’s health insurance system, meant that citizens could use National Health Insurance (NHI) cards and non-citizens c…	The results indicate that the public-private collaboration through a government-led centralized supply chain mitigated the impacts of unpredictable disruptions, built supply chain resilience, and ensured mask availability to the public. (S1.1) After it ended the centralized operations, the supply chain returned to normal. Centralized operations are advantageous in situations requiring rapid produ…			To alleviate public panic caused by the first confirmed case of COVID 19 on 21 January 2020, the government began releasing two million masks from its strategic stockpile to four major convenience store chains: 7–11, Family, Hi-Life, and OK Mart. (S99.1) When the masks quickly sold out, the government released another 6 million daily from January 28 to January 30. To meet demand, masks were now s…				After the outbreak, the government banned exports of medical masks, and requisitioned all produced medical masks from 50 manufacturers (Ngerng 2020). The requisition policy took effect on 31 January 2020. (P4.5) Combined with the implemented medical mask requisition policy, all domestically produced masks were now allocated by the government. (P4.5)				The state-owned enterprise, Chunghwa Post, which replaced the logistics providers and warehousing in the original decentralized supply chain and became responsible for the collection and distribution of government-requisitioned masks, increased both distribution speed and inventory visibility. (P8.1)

## Sheet: Field codes
	CONTEXT (C)	SYSTEM (S)	PROCESS (P)	Other (O)
	Governmental framework/ environment	Public procurement system	Public procurement process	Other
1	Governmental framework (C1)	Procurement organisational structure (S1)	Internal customer related (P1)	Other - outside of usual public procurement (O)
2	Economic or market conditions (C2)	Procurement workforce (S2)	Determining specifications (P2)
3	Legal environment (C3)	Procurement laws and regulations (S3)	Selecting supplier (P3)
4	Political environment (C4)	Other (S99)	Contracting (P4)
5	Social environment (C5)		Ordering (P5)
6	International trade agreement (C6)		Expending and evaluation (P6)
99	Other (C99)		Follow-up and evaluation (P7)
			Supplier related (P8)
			Other (P99)

## Sheet: PP Ecosystem Mapping
				Governmental framework/ environment (Context)							Public procurement system (System)				Public procurement process and methods (Process)									Other
Article ID	Geographical Location	Level of Governments (Central, Federal, Provincial, State, Local, etc.)	Empirical Topic of Research (Procurement of PPE, Transportation Sector, etc.)	Governmental framework (C1)	Economic or market conditions (C2)	Legal environment (C3)	Political environment (C4)	Social environment (C5)	International trade agreement (C6)	Other (C99)	Procurement organisational structure (S1)	Procurement workforce (S2)	Procurement laws and regulations (S3)	Other (S99)	Internal customer related (P1)	Determining specifications (P2)	Selecting supplier (P3)	Contracting (P4)	Ordering (P5)	Expending and evaluation (P6)	Follow-up and evaluation (P7)	Supplier related (P8)	Other (P99)	Other - outside of usual public procurement (O)	Article comments
Field themes				C1.1 Intergovernmental coordination	C2.1 Retooling / shifting of industrial production to PPE production C2.2 Increased production of PPE and medical supplies C2.3 Financial stimulus / incentive measures C2.4 Price control strategies C2.5 Simplifying procedures for market authorization C2.6 Creating sustainable domestic supply chains C2.7 Maintaining open markets C2.8 Redirecting products to the domestic market/from other industrie…	C3.1 Use of emergencey response mechanisms C3.2 Use of emergency authorizations C3.3 Legislation to expedite procurement C3.4 Expediting reviews of new product applications C3.5 Legislation to enable price control strategies C3.6 New mandates C3.7 Invoking crisis legislation (e.g., US Defense Production Act) to speed up manufacturing C3.8 Laws to deter hoarding C3.9 Trade-related regulations C3.1…	C4.1 Political misbehaviour C4.2 Governmental in-action C4.3 Foreign policy implications C4.4 Political control C4.5 Pandemic denial C4.6 Advocating equity and fairness C4.7 Political cooperation for PPE production and supply chains C4.8 Policy responses	C5.1 Enabling community-grown solutions into the public procurement system C5.2 Public trust and satisfaction in government C5.3 Collaboration for public good C5.4 Government solidarity/assistance programs C5.5 Information and public awareness strategies	C6.1 Export restrictions/redirecting to domestic market C6.2 Import facilitation measures C6.3 Import licencing and "buy local" requirements C6.4 International competition for goods C6.5 International cooperation on goods C6.6 Quality issues with exports/imports C6.7 New trade opportunities	C99.1 Government control/coordination of supply and distrbution C99.2 Ordering the prioritization of some supplies over others C99.3 GVC related policy/actions C99.4 Flexibility on product certification standards C99.5 Collaboration and networks	S1.1 Public-private collaboration on procurement S1.2 Centralized procurement S1.3 De-centralized procurement S1.4 Gatekeepers and coordination S1.5 Goup-purchasing organisations or joint procurement S1.6 Flexible arrangements	S2.1 Strategic shift requiring new skills S2.2 Use of experts in advosiry committees or task forces S2.3 Centralising the workforce S2.4 Designated roles, qualified appointments, staff training S2.5 Working under information constraints	S3.1 Regulatory controls on production S3.2 Transparency and accountability S3.3 Expediting procurement S3.4 Emergency mechanisms (legal) S3.5 Extended use authorisations etc. S3.6 Demand-Supply stability measures S3.7 Procurement and dispensing of medicines S3.8 Familiarity with regulation S3.9 Centralizing laws/regs S3.10 Joint Procurement Agreement S3.11 Domestic procurement preferences	S99.1 Strategic stockpiles S99.2 Governments as gatekeepers S99.3 Local solutions S99.4 Supply chain related S99.5 Information management	P1.1 Inventory management P1.2 Internal coordinating and sharing P1.3 Reusing and rationing supplies P1.4 Local solutions P1.5 Prioritisng internal customers/ allocation strategies	P2.1 Specification step rushed/skipped P2.2 Specifications identified, modified/ product repurposing P2.3 Enforcement of regulations P2.4 Product standards, identification, traceablity P2.5 Availability above cost	P3.1 Strategic selection P3.2 Transparency and accountability P3.3 Finding /assessing alternative/new sources/suppliers P3.4 Identifying scammers P3.5 Existing suppliers unable to meet demand P3.6 Local solutions	P4.1 Competition and outbidding P4.2 Adherence to regulations P4.3 Fast-track processes P4.4 Price negotiation P4.5 Direct requisitioning of enterprises P4.6 Strategic safegaurds P4.7 Contract design and modifications	P5.1 Direct purchase orders P5.2 Order volumes P5.3 Extraordinary procedures P5.4 Usual procedures	P6.1 Public accountability P6.2 Budgetary outcomes	P7.1 Public accountability P7.2 Outcomes	P8.1 Transport and distribution P8.2 Strategic relationships	P99.1 Collaboration P99.2 Local solutions P99.3 Production process integration
1	Global (Worldwide). Authors are located in Australia, Netherlands, USA, Israel & Italy.	Government (Plus Public-Private Partnership).	Global Supply Chain (frontline medical devices and personal protective equipment, etc.) combined with public health strategies and/or interventions.			The aforementioned need for accelerated regulatory approval pathways merits considerations of significant accompanying legal implications.		Society should be willing to accept somewhat higher risks—if accompanied by transparency and robust informed consents—during this crisis period in return for faster availability of crisis relevant products.			Regional stockpiling infrastructure and framework should be considered and actively pursued for Asia, Middle East, North and South America, Africa and Asia-Pacific regions and that the public-private partnership models be explored.		Normal regulatory processes must be accelerated tremendously to get PPEs from this supply chain to those who need it most urgently.											The new proposed supply chain model will optimize inventory and product recall, streamline processes, smoothen procurement and liaison with the suppliers especially the international manufacturers and will provide leadership and accountability in public health crises such as pandemics. It will leverage blockchain technology as connectors between the stakeholders to automate tasks connecting the s…	No real observed governemnt actions presented
2	Italy and USA.	Italian health care authorities (National, Regional and Local) and U.S. procurement officials	Contracting challenges (Medical supplies procurment or acquisition)		Transitioning domestic industry to the production of medical supplies required government assumption of risk (C2.1)							For the procurement process to be strategic, it requires a change of status of the purchasing function that shall be equipped with the right skills and have access to adequate resources to better assess health organizations needs and market offering. (S2.1)	Transitioning domestic industry to the production of medical supplies required reductions in regulatory controls and often government assumption of risk. (S3.1) To accelerate domestic production, U.S. officials have faced similar challenges as their Italian counterparts in waiving regulations to remove barriers to entry for new firms to produce these products and for other suppliers to make the t…				For the procurement process to be strategic, it requires a change of status of the purchasing function that shall be equipped with the right skills and have access to adequate resources to better assess health organizations needs and market offering. (P3.1) Design a resilience-oriented procurement strategy, based on the selection of reliable providers, the creation of a portfolio of providers to …	Competition between national and subnational authorities drives up contract prices, and often results in federal/national authorities outbidding subnational entities. (P4.1)
3	USA.	Central/fedreal governement (Trump administration; national policymakers and other stakeholders) and American manufacturers.	Face mask value chain in the United States (Global Value Chain or GVC- PPE and medical devices; Face masks and N95 respirators).		To prevent modern supply chains from snapping, redundancy rather than reshoring is recommended to bolster the robustness and resiliency of supply chains. Strategic options could include the following measures: (1) bolster capacity in the home country to address security concerns for products deemed essential; (4) nurture production, research and marketing partnerships with firms in related indust…	Regulatory policies are crucial for all healthcare supply chains, both in the home market (such as the legal liability concern over N95 masks) and also in the transparency of international supply chains							Regulatory policies are crucial for all healthcare supply chains, both in the home market (such as the legal liability concern over N95 masks) and also in the transparency of international supply chains				While off shore production will continue to be a significant feature for the PPE sector, regional supply chains (or near-sourcing), along with other preferred suppliers, will be an important mechanism for diversifying risk in the future.								No real observed governemnt actions presented
4	UK.	Central government (cross-governmnet) and health authorities.	Government’s procurement of PPE during the early stages of the Covid-19 pandemic. Empirical case to how an account of government behaviour is established.										Legal and administrative accountability (audit mechanisms) play a role in ensuring the transparency and account-giving elements of public accountability. (S3.2) This misuse of public funding was not inevitable as rules regarding disclosure and process were emphatic. (S3.2)			“Procurement processes were designed to enable rapid procurement, but this meant that some PPE was procured that did not meet requirements, wasting hundreds of millions of pounds”. (P2.1)	Issues of public accountability with regard to PPE contracts arising from three main sources: (2) conflict of interest in the fast-track award of contracts and (3) inadequate risk assessment and the mismanagement of awards. (P3.2)	In many cases, the government did not release contract award notices/details within the legally required time, although the guidance note states: "If you make a direct award, you should publish a contract award notice (regulation 50) within 30 days of awarding the contract." (P4.2) Issues of public accountability with regard to PPE contracts arising from three main sources: (1) the non-publicatio…		Issues of public accountability with regard to PPE contracts arising from three main sources: (3) inadequate risk assessment and the mismanagement of awards. (P6.1)	Issues of public accountability with regard to PPE contracts arising from three main sources: (3) inadequate risk assessment and the mismanagement of awards. (P7.1) In the face of gross mismanagement of PPE (and other) contracts and in the absence of open tendering and parliamentary scrutiny, alternative mechanisms for accountability emerged to fill the hiatus. (P7.1)
5	USA.	Governemental Agency (Lucas County Emergency Agency/United Way of Greater Toledo (UWGT); Regional businesses; community leaders).	Collaborative private-public partnership (PPP), supply chain advisory committee (SCAC), to acquire PPE and other critical supplies for a donation center.					Local breweries packaged alcohol-based hand sanitizer while many fashion houses and home tailors pivoted to making masks and even gowns to donate to local hospitals, emergency services and senior care facilities as the demand for PPE greatly outpaced the traditional supply channels. (C5.1)			A crisis exposes the inequities in the supply chain and the need for public and private collaboration to use innovative procurement strategies. (S1.1) The PPP discussed in this case study was innovative in its proactive nature to gather supply chain expertise to anticipate as well as react to community needs. (S1.1) Beyond securing supplies and providing expertise to maximize service donations an…	The initial goal was to look at the data to identify both short- and long-term needs and, as professionals who know procurement, to make recommendations about how to best set up the county to meet current and future emergency supply needs. It was during the virtual interactions of the Supply Chain Advisory Committee (SCAC) that they were successful in sourcing PPE and other critical supplies like…	Government regulations require public procurement to use competitive bidding for accountability, cost reduction and to reduce fraud. (S3.2)	Long-term objectives could include creating additional stockpiles as requirements continued to evolve. (S99.1)			The decision to begin finding alternative sources of PPE was needed, necessary and accompanied by a sense of urgency for tackling unknown future demand. (P3.3) Another innovative approach taken by the SCAC was the analysis of data to locate and communicate to the local community where to find critical supplies. This helped to weed out the illegitimate sources of supply, otherwise known as scammer…	The SCAC was resourceful in negotiating pricing based on aggregated volumes from local community businesses and government organizations and securing funds for PPE through the CARES Act. (P4.4)			The SCAC was able to locate, coordinate and distribute these critical supplies to organizations within the local community and to respond quickly as additional needs developed. (P7.2)		A collaborative, cross functional committee can work together and share information to provide better insight into supply and demand. (P99.1)
6	USA.	US government (federal government, states, and local governments).	Cohesive strategy in acquiring essential PPE, ventilators, hospital beds and testing.				three politically led phenomena that adversely impacted procurement’s ability to acquire the needed goods and services, including: (C4.1) a lack of cohesive strategy in acquiring essential personal protective equipment; preference for unproven drugs and magical thinking; and cozy relationships between the public and private sectors. When supply chains break down, or worse, have been the subject o…	There are long-term implications of behaviors demonstrated in this case, in that they will likely further undermine citizens’ trust in public institutions. (C5.2)			The lack of foresight created a perfect storm of need and collapsing supply chains, with the federal government, states, and local governments, as well as hospitals, competing against one another for the materials that they needed to treat patients. (S1.3) Effective policy response to the crisis has been hampered by federal decisions favoring decentralized procurement of needed emergency response…	Centrality of public-sector procurement professionals as a critical link for effective provision of government services, especially in times of crisis. (S2.3)						Governors were increasingly willing to pay “whatever it takes” to get the equipment. (P4.4)
7	USA.	U.S. government (federal government along with state and local governments,), the private sector, and nonprofit organizations.	Government’s procurement of medical supplies and equipment.		The U.S. government is partnering with the private sector to ramp-up the much-needed supply. Procurement mitigation actions have been taken to ensure the well-being of every American through the deployment of medical products from the Strategic National Stockpile (SNS) and the increased production of medical supplies and equipment by various U.S. manufacturers. (C2.2) Procurement mitigation actio…	Despite the fact that the U.S. Congress has established laws for transparency to prevent corruptions in the process of procurement and has authorized procurement only by a formal contract, there may still be opportunities for corruption to occur. The U.S. Congress should review acquisition policies and regulations of essential goods and services to ensure a faster and more effective response duri…			In the initial phase of the coronavirus outbreak, the United States hesitated at first, allowing manufacturers to ship large cargoes of medical supplies containing respirators and ventilators to foreign buyers. (C6.1)		The U.S. government should strengthen public private partnerships with the goal of establishing a coordinated and effective response to future pandemics. (S1.1) The Federal Emergency Management Agency (FEMA) and the U.S. Department of Health and Human Services (DHHS) should expand their regional procurement centers to respond efficiently and in a timely manner during emergencies. (S1.2, S1.3)		Responding to the coronavirus has shown that expediency in the procurement and distribution of critical medical supplies and equipment is a key factor in combating the virus. (S3.3)	Procurement mitigation actions have been taken to ensure the well-being of every American through the deployment of medical products from the Strategic National Stockpile (SNS) (S99.1) and the increased production of medical supplies and equipment by various U.S. manufacturers. (C2.2)			The procurement process involves a multitude of decisions and actions mostly with new contractors as the U.S. government scrambles to garner additional medical supplies and equipment. (P3.3) The need for the U.S. government to continue to look for efficient and productive ways to procure necessary medical supplies and equipment that are essential for health care professionals and those affected b…	The higher demand for medical supplies and equipment engendered by COVID-19 amid shortages, has resulted in higher prices as U.S. states are engaging in chaotic bidding wars among one another and with federal agencies in the open market for scarce medical supplies and equipment. (P4.1)
8	The Netherlands.	Dutch Government and procurement professionals in hospitals (health-care professionals, purchasers, logistic suppliers, distribution partners, PPE suppliers and pro-bono consultancy experts).	Procurement and distribution of medical products (protective equipment) in hospitals.								The government procurement institutions functioned as important gatekeepers in bringing hospitals together and coordinating the resource acquisition efforts for scarce materials. (S1.4) Determining the influence of governmental organizations such as the regional coordination centers (ROAZ) and the national consortium for aid (LCH), on how purchasing is done between hospitals, in the long run, wil…			Government as gatekeeper (Crafting the resource environment): collaborate with suppliers from a different industry; change specifications, search for alternative products; retrieve second-hand products; prevent price gouging; beware of Cowboy Market (S99.2)	Besides inventory management, increasing supply, reducing demand and increasing resource coordination were the other common strategies. (P1.1) When resources are shared among departments in the organization, procurement managers need to proactively coordinate resources and engage with stakeholders to avoid harmful competition within the organization. (P1.2) Purchasing as gatekeeper (Internal reso…	Change the specification or purpose of products (P2.2)
9	China, USA, Australia and Canada.	States, central, national, provincial, local/regional, territories, etc. Emergency supplies reserve and supply system of China, the United States, Australia, and Canada.	Emergency medical supplies such as masks, detection kits, protective equipment, and ventilators, etc.								With the Ministry of Industry and Information Technology as the unified coordinating department, the major medical supply production enterprises were mobilized to accelerate the resumption of production, and international procurements were expanded actively through various methods. (S1.4) Strategic National Stockpile (SNS) plans to establish and maintain a national medical supplies repository tha…		At the same time, because the federal government has not issued a national emergency supply procurement measure for the COVID-19 epidemic, each state can only procure supplies from various channels on their own. (S3.4)	Some common problems were found, such as insufficient types and quantities of emergency medical supplies in reserve, insufficient emergency production capacity, and imperfect command mechanism for emergency supplies deployment and transportation. (S99.2) The United States mainly purchases medicines and devices that are in urgent need through SNS. However, the national strategic reserve is difficu…				direct requisition of production enterprises by the provinces and municipalities (P4.5)			lack of information sharing about supplies procurement and provision (P7.2)	insufficient transport capacity during Spring Festival, the enterprises have difficulty in effectively deploying resources and optimizing security (P8.1) unreasonable seizure issues have also hindered the timely transportation and distribution of emergency medical supplies (P8.1)
10	USA.	Government/Federal, State Agencies; Hospitals (Employers = Hospitals, healthcare practitioners, workers).	PPE global supply chain/procurement.		(6) consider strategic industrial policy to increase US production of medical supplies and to reduce the dependence on the global supply chain for PPE; (C2.2) (7) consider industrial policy to incentivize PPE production using existing technology while encouraging development, testing, and production of higher-quality, reusable PPE. (C2.2)	Adding to the problems of CDC budget cuts before and during the pandemic and their failure to stockpile PPE was the unwillingness of the federal government to invoke the Defense Production Act to require private companies to manufacture PPE, ventilators, and other critical items needed to treat patients. (C3.1)			Trump administration issued an executive order for 3M, one of the largest American producers and exporters of N95 respirators, to stop exporting masks and to redirect them to the US market. (C6.1)	Reccommendations: (5) improve the federal government's ability to coordinate supply and distribution across hospitals and local and state governments; (C99.1)	The federal government chose not to take on the role of a single federal purchaser which would have reduced state-level competition for buying PPE abroad, and mitigated the resulting inflated prices and price gouging by brokers acting as intermediaries between states-as-buyers and suppliers. (S1.3)			The lack of effective action on the part of the federal government to maintain and distribute domestic inventories, as well as severe disruptions to the PPE global supply chain, amplified the problem. (S99.2) The PPE in the national stockpile was not maintained on a timely basis to prevent product expiration, forcing the Centers for Disease Control (CDC) to recommend use of expired N95s. (S99.1) …		Reccommendations: (3) improve enforcement of OSHA's current regulations around PPE, including requirements to source the proper size for each employee; (P2.3)
11	India (State of Andhra Pradesh).	Governments, oxygen suppliers, and hospitals; State-Level, Local units; District Level; The Petroleum and Explosives Safety Organization (PESO); Department of Promotion of Industry and Internal Trade of the Ministry of Commerce & Industries of the Indian Government; State Government units (such as the District Collectorates, the Drug Control Administration (DCA), amongst others).	Import and local manufacture of medical oxygen gas and transportation.		Owing to the pandemic, oxygen manufacturing infrastructure for industrial use was diverted for medical purposes. (C2.8)										Some modern methods, such as onsite medical oxygen production using oxygen generators, are experimented. (P1.4)					The situation necessitated more non budgetary spending by hospitals. (P6.2)			Large Government fund supported hospitals, such as the King George Hospital (KGH), Visakhapatnam, installed a 13 KL liquid oxygen storage tank to augment their capacity. Other smaller Government and Private hospitals installed liquid oxygen storage tanks sizes ranging from 1 KL to 10 KL. (P99.2)
12	International context. The author is based in Switzerland.	Governments, States, Countries.	Trade Policies of COVID-19 Medical supplies and medicines (6 groups).		recall that the principal purpose of such export limits is to increase the supply available to local hospitals, etc. the fiscal inducements that governments will have to deploy (C2.3) to persuade domestic firms to expand production (C2.2) will be larger in the presence of an export ban. It is worth remembering that the central priority is to narrow the gap between supply and demand for medical pr…				54 governments have implemented export curbs. Export curb on medical supplies and medicines associated with the COVID-19 pandemic. Widening the scope or hardening the provisions of pre-existing export limits. (C6.1) 33 limits on the export of COVID-19-related medical supplies and medicines have been implemented since 1 March 2020. (C6.1) Governments are putting up obstacles to foreign buyers of v…
13	USA.	Local, state and federal healthcare and public health decision-makers (Agencies, hospitals and front-line medical workers).	Supply of PPE (inventory).			Legislation and/or policy that blockchain or other distributed ledger technology be enabled across the entire SNS and eventually tied to state and local healthcare and industrial supply/demand centers.					Increase PPE durability and transparency Safety Reduce large lot buys and move to joint-public/private purchases with phased delivery to ensure PPE is current, useable and that all parties are incentivized to be transparent and equitable in their demand for PPE. We proposed the need for a formalized interface between the public and private sectors, and developed a framework that builds a commons …	These changes will require a different set of capabilities, which will mean working with qualified supply management professionals who experience and knowledge in applying the tools of category management, strategic sourcing, contracting, specifications statements of work, supply market research, and inventory management.	There will also need to be significant changes in federal contracting guidelines, to allow the Data Management and Prevention teams in our proposed governance model to create bills of agreement with vetted and audited suppliers, to ensure their capability to replenish the strategic national stockpile (SNS).		Fast and accurate stock and capacity reporting that is provided in real-time across the national level.		Develop and maintain strategic sourcing plans for every key PPE need that might arise in an emergency.	Requirements should embed industry standards to create maximum flexibility and increase alternatives in the event of need. This is the opposite of stockpiling of items, but rather involves contractual requirements and effective supplier development to ensure availability of supplies.							This is a proposition rather than observed strategy.
14	Authors are based in USA (Drawing on few examples from USA and other countries).	Government (Local and State offices, Government bodies), distributors, public health agencies and other community organizations.	Supply of personal protective equipment (PPE) and other mdications and supplies.							Pandemic supply chain networks (PSCNs) have begun to establish pre-determined guidelines to follow in the event of a crisis to mitigate the illusory spike in demand, disrupting the supply chain, and re-allocating resources unnecessarily. (C99.5)		Proactive budgeting strategy to meet supply demands can be accomplished through early designation of dependable roles to support organizations and through the education of healthcare staff. Selection of a qualified ESC leader is crucial to the success and proper management during the pandemic. (S2.4)
15	Republic of Ireland.	Government; Hopistals (front-line healthcare workers (HCW); Manufacturers;	Supply chain for personal and protective equipment (PPE).										Strict procurement rules on purchasing of assets over €25 k were relaxed to enable rapid uptake of technologies during this pandemic. (S3.3)	Stock usage will also be tracked through a new PPE mobile phone app that uses (1) backend database to save all information on PPE stock and distribution running on a cloud, such as AWS, (2) web server as a gateway between the mobile app and the database, such as AWS, and (3) two functions for updating the database with latest PPE status along with querying the same database. (S99.1)	Solutions in the Republic of Ireland include use of smart communication channels to improve supply chain, bespoke production of PPE to meet gaps, along with least preferred option, use of sterilization or high-level disinfection for PPE reprocessing. (P1.1, P1.4, P1.3) Technologies deployed in the US, and for deployment in the Republic of Ireland, are eco-friendly, namely vaporised hydrogen perox…								Where possible, where there was identified shortages in PPE, bespoke production occurred to make these items using medical grade materials, such as Continuous Positive Airway Pressure (CPAP) helmets for use in intensive care. Various other bespoke manufacturing initiatives have commenced in Ireland linked to international collaborators that included use of crowdfunding by group of researchers and…
16	Canada.	Federal and provincial governments (Health system leaders, supply chain teams and clinicians).	Supply chain processes (PPE and other critical products and supplies) during the COVID-19 crisis.												Workforce confidence in the safety of the workplace was eroded by provincial directives that required health organizations to manually count and report PPE supplies. (P1.1) Staff counted masks, gloves, gowns and face shields on hand and reported their counts each day, further fuelling their uncertainty about whether their workplace could continue to supply the necessary products to protect worker…
17	Authors are originated from each of the countries cited in the paper (Canada, Ireland, the United Kingdom and the United States of America) in addtion to Germany.	All level of governments (Provincial and Territorial, State and local gov- ernment jurisdiction; States, counties and cities).	Shortages of medical technologies and supplies including ICU beds, ECMO (extracorporeal membrane oxygenation) machines, testing equipment and PPE.		Due to the shortages of medical equipment and supplies, standards and regulations were relaxed in all countries for some items, such as hand sanitizers in Canada and the UK and for ventilators in the UK and US. (C2.11) In all countries, equipment and supplies from usual sources were not enough, so businesses retooled to produce needed items. For example, in Canada, Ireland and the UK, liquor prod…									Having a bigger pandemic stockpile of PPE would help reduce initial shortages, while a plan for implementing production and distribution of PPE at the start of a pandemic would help keep supplies up after the stockpile runs out. Procedures need to be in place to make sure stockpiles are reviewed and updated regularly. (S99.1)
18	The authors are originated from India, UK and Turkey.	Global, national, regional, or even community level.	Shortage of PPE; Demand for rare production items such as ventilators, gloves, face shields, masks, and sanitizers at a high rate.		Most of the global manufacturing leaders are relatively resilient enough to shift their production strategy to pandemic based requirements - the Indian government proposing various financial incentives for developing MSMEs in the post COVID era. (C2.3) The Indian government is aiming to boost their self-reliance in the manufacturing sector and extending their support to the Micro, Small, and Medi…
[truncated: 71 more rows]
